# Supplementary material for: Heterosis Is Prevalent Among Domesticated but not Wild Strains of Saccharomyces cerevisiae
Source: G3 (Bethesda). 2013 Dec 16;4(2):315–23. doi: 10.1534/g3.113.009381 (PMC3931565; doi:10.1534/g3.113.009381)
Supplement: Supporting Information [file supp_g3.113.009381_TableS1.xls]

## Sheet: Table S1 title and legend
Table S1 Liquid cultures; maximum growth rate (MGRs) of all homozygous and heterozygous strains in different test environments.
MAT alpha haploid strain used in a cross
MAT a haploid starin used in a cross
Distance - genetic distance between strains used in a cross
Origin - D(omestic), W(ild), M(ixed) stands only for heterozygous diploids of a mixed heritage (deriving from crosses between wild and domestic parents)
MGR - maximum growth rate estimates from liquid cultures
Test environment - as described for figure 2: SD stands for minimal glucose medium (SD),YPD is a rich glucose medium and has been used in different variants: at 30°C (YPD), 35°C (Y35), ZnSO4 (Zn), galactose (Gal), NaCl (Na), salicylate (Sal), DMSO (DM), benomyl (Ben), glycerol (YPG), and 20°C (Y20).
Replication - number of replication
Homo / hetero - homozygotes) or non-isogenic (heterozygotes)

## Sheet: Table S1 content
Mat alpha	Mat a	Distance	Origin	MGR	Test environment	Replication	Homo / hetero
L_1528	L_1374	0.000821213	D	0.34697	Ben	1	heterozygote
L_1528	DBVPG1106	0.00104286	D	0.470722	Ben	1	heterozygote
L_1528	YJM975	0.000977554	D	0.357202	Ben	1	heterozygote
L_1528	YJM978	0.000979299	D	0.385854	Ben	1	heterozygote
L_1528	YJM981	0.00116355	D	0.465677	Ben	1	heterozygote
L_1528	BC187	0.00141478	D	0.410133	Ben	1	heterozygote
L_1528	273614N	0.00324467	D	0.455275	Ben	1	heterozygote
L_1528	Y12	0.00712247	D	0.446936	Ben	1	heterozygote
L_1528	NCYC110	0.00738734	D	0.499031	Ben	1	heterozygote
L_1528	DBVPG6044	0.00749223	D	0.488339	Ben	1	heterozygote
L_1528	SK1	0.00706977	D	0.385975	Ben	1	heterozygote
L_1528	Y55	0.00509308	D	0.438437	Ben	1	heterozygote
L_1374	DBVPG1106	0.000805956	D	0.414184	Ben	1	heterozygote
L_1374	YJM975	0.000772412	D	0.287279	Ben	1	heterozygote
L_1374	YJM978	0.000843953	D	0.327033	Ben	1	heterozygote
L_1374	YJM981	0.000891485	D	0.346411	Ben	1	heterozygote
L_1374	BC187	0.00128694	D	0.361481	Ben	1	heterozygote
L_1374	273614N	0.00304398	D	0.388081	Ben	1	heterozygote
L_1374	Y12	0.0067627	D	0.395806	Ben	1	heterozygote
L_1374	NCYC110	0.00724383	D	0.343305	Ben	1	heterozygote
L_1374	DBVPG6044	0.007298	D	0.36175	Ben	1	heterozygote
L_1374	SK1	0.00693047	D	0.327832	Ben	1	heterozygote
L_1374	Y55	0.00498316	D	0.384273	Ben	1	heterozygote
DBVPG1106	YJM975	0.000815749	D	0.439074	Ben	1	heterozygote
DBVPG1106	YJM978	0.00084521	D	0.432031	Ben	1	heterozygote
DBVPG1106	YJM981	0.000829467	D	0.46315	Ben	1	heterozygote
DBVPG1106	BC187	0.00137308	D	0.466946	Ben	1	heterozygote
DBVPG1106	273614N	0.00295359	D	0.468968	Ben	1	heterozygote
DBVPG1106	Y12	0.00687863	D	0.468455	Ben	1	heterozygote
DBVPG1106	NCYC110	0.00704429	D	0.469356	Ben	1	heterozygote
DBVPG1106	DBVPG6044	0.00728973	D	0.406746	Ben	1	heterozygote
DBVPG1106	SK1	0.00685021	D	0.365473	Ben	1	heterozygote
DBVPG1106	Y55	0.00487704	D	0.408701	Ben	1	heterozygote
YJM975	YJM978	0.000189782	D	0.408849	Ben	1	heterozygote
YJM975	YJM981	0.000255038	D	0.396528	Ben	1	heterozygote
YJM975	BC187	0.00119272	D	0.250497	Ben	1	heterozygote
YJM975	273614N	0.00305208	D	0.430476	Ben	1	heterozygote
YJM975	Y12	0.00697859	D	0.410942	Ben	1	heterozygote
YJM975	NCYC110	0.00726469	D	0.402114	Ben	1	heterozygote
YJM975	DBVPG6044	0.00739049	D	0.416992	Ben	1	heterozygote
YJM975	SK1	0.00704819	D	0.374601	Ben	1	heterozygote
YJM975	Y55	0.0050061	D	0.290626	Ben	1	heterozygote
YJM978	YJM981	0.000507565	D	0.41227	Ben	1	heterozygote
YJM978	BC187	0.00124486	D	0.355288	Ben	1	heterozygote
YJM978	273614N	0.00312095	D	0.425283	Ben	1	heterozygote
YJM978	Y12	0.00711929	D	0.384805	Ben	1	heterozygote
YJM978	NCYC110	0.00731624	D	0.433986	Ben	1	heterozygote
YJM978	DBVPG6044	0.00745113	D	0.378325	Ben	1	heterozygote
YJM978	SK1	0.00706258	D	0.32257	Ben	1	heterozygote
YJM978	Y55	0.00508867	D	0.381622	Ben	1	heterozygote
YJM981	BC187	0.00112271	D	0.347072	Ben	1	heterozygote
YJM981	273614N	0.0030506	D	0.443947	Ben	1	heterozygote
YJM981	Y12	0.00664236	D	0.403879	Ben	1	heterozygote
YJM981	NCYC110	0.0071804	D	0.415912	Ben	1	heterozygote
YJM981	DBVPG6044	0.00738807	D	0.414255	Ben	1	heterozygote
YJM981	SK1	0.00693781	D	0.377157	Ben	1	heterozygote
YJM981	Y55	0.00498279	D	0.419487	Ben	1	heterozygote
BC187	273614N	0.00325424	D	0.342979	Ben	1	heterozygote
BC187	Y12	0.0065705	D	0.450826	Ben	1	heterozygote
BC187	NCYC110	0.00683857	D	0.50707	Ben	1	heterozygote
BC187	DBVPG6044	0.00705632	D	0.346659	Ben	1	heterozygote
BC187	SK1	0.00680037	D	0.373137	Ben	1	heterozygote
BC187	Y55	0.00490484	D	0.352781	Ben	1	heterozygote
273614N	Y12	0.00548179	D	0.438273	Ben	1	heterozygote
273614N	NCYC110	0.00660772	D	0.447521	Ben	1	heterozygote
273614N	DBVPG6044	0.00673646	D	0.474702	Ben	1	heterozygote
273614N	SK1	0.00650431	D	0.373113	Ben	1	heterozygote
273614N	Y55	0.00533909	D	0.428399	Ben	1	heterozygote
Y12	NCYC110	0.00556845	D	0.391012	Ben	1	heterozygote
Y12	DBVPG6044	0.00579323	D	0.441828	Ben	1	heterozygote
Y12	SK1	0.00546789	D	0.358408	Ben	1	heterozygote
Y12	Y55	0.00635769	D	0.405329	Ben	1	heterozygote
NCYC110	DBVPG6044	1e-07	D	0.461269	Ben	1	heterozygote
NCYC110	SK1	0.00157377	D	0.394999	Ben	1	heterozygote
NCYC110	Y55	0.00271451	D	0.446445	Ben	1	heterozygote
DBVPG6044	SK1	0.00154381	D	0.386675	Ben	1	heterozygote
DBVPG6044	Y55	0.00279022	D	0.340887	Ben	1	heterozygote
SK1	Y55	0.00353353	D	0.401891	Ben	1	heterozygote
L_1528	L_1374	0.000821213	D	0.387394	Ben	2	heterozygote
L_1528	DBVPG1106	0.00104286	D	0.462415	Ben	2	heterozygote
L_1528	YJM975	0.000977554	D	0.361817	Ben	2	heterozygote
L_1528	YJM978	0.000979299	D	0.397695	Ben	2	heterozygote
L_1528	YJM981	0.00116355	D	0.486748	Ben	2	heterozygote
L_1528	BC187	0.00141478	D	0.397219	Ben	2	heterozygote
L_1528	273614N	0.00324467	D	0.445559	Ben	2	heterozygote
L_1528	Y12	0.00712247	D	0.461891	Ben	2	heterozygote
L_1528	NCYC110	0.00738734	D	0.486713	Ben	2	heterozygote
L_1528	DBVPG6044	0.00749223	D	0.453572	Ben	2	heterozygote
L_1528	SK1	0.00706977	D	0.374106	Ben	2	heterozygote
L_1528	Y55	0.00509308	D	0.430898	Ben	2	heterozygote
L_1374	DBVPG1106	0.000805956	D	0.40144	Ben	2	heterozygote
L_1374	YJM975	0.000772412	D	0.240934	Ben	2	heterozygote
L_1374	YJM978	0.000843953	D	0.330537	Ben	2	heterozygote
L_1374	YJM981	0.000891485	D	0.377314	Ben	2	heterozygote
L_1374	BC187	0.00128694	D	0.348156	Ben	2	heterozygote
L_1374	273614N	0.00304398	D	0.378612	Ben	2	heterozygote
L_1374	Y12	0.0067627	D	0.375405	Ben	2	heterozygote
L_1374	NCYC110	0.00724383	D	0.342274	Ben	2	heterozygote
L_1374	DBVPG6044	0.007298	D	0.347368	Ben	2	heterozygote
L_1374	SK1	0.00693047	D	0.378737	Ben	2	heterozygote
L_1374	Y55	0.00498316	D	0.388488	Ben	2	heterozygote
DBVPG1106	YJM975	0.000815749	D	0.405918	Ben	2	heterozygote
DBVPG1106	YJM978	0.00084521	D	0.447032	Ben	2	heterozygote
DBVPG1106	YJM981	0.000829467	D	0.410596	Ben	2	heterozygote
DBVPG1106	BC187	0.00137308	D	0.487012	Ben	2	heterozygote
DBVPG1106	273614N	0.00295359	D	0.428739	Ben	2	heterozygote
DBVPG1106	Y12	0.00687863	D	0.50898	Ben	2	heterozygote
DBVPG1106	NCYC110	0.00704429	D	0.461546	Ben	2	heterozygote
DBVPG1106	DBVPG6044	0.00728973	D	0.455588	Ben	2	heterozygote
DBVPG1106	SK1	0.00685021	D	0.343291	Ben	2	heterozygote
DBVPG1106	Y55	0.00487704	D	0.404758	Ben	2	heterozygote
YJM975	YJM978	0.000189782	D	0.390365	Ben	2	heterozygote
YJM975	YJM981	0.000255038	D	0.379149	Ben	2	heterozygote
YJM975	BC187	0.00119272	D	0.231346	Ben	2	heterozygote
YJM975	273614N	0.00305208	D	0.436588	Ben	2	heterozygote
YJM975	Y12	0.00697859	D	0.440695	Ben	2	heterozygote
YJM975	NCYC110	0.00726469	D	0.404597	Ben	2	heterozygote
YJM975	DBVPG6044	0.00739049	D	0.431433	Ben	2	heterozygote
YJM975	SK1	0.00704819	D	0.40538	Ben	2	heterozygote
YJM975	Y55	0.0050061	D	0.296346	Ben	2	heterozygote
YJM978	YJM981	0.000507565	D	0.407548	Ben	2	heterozygote
YJM978	BC187	0.00124486	D	0.345095	Ben	2	heterozygote
YJM978	273614N	0.00312095	D	0.411286	Ben	2	heterozygote
YJM978	Y12	0.00711929	D	0.37909	Ben	2	heterozygote
YJM978	NCYC110	0.00731624	D	0.414238	Ben	2	heterozygote
YJM978	DBVPG6044	0.00745113	D	0.372822	Ben	2	heterozygote
YJM978	SK1	0.00706258	D	0.292577	Ben	2	heterozygote
YJM978	Y55	0.00508867	D	0.372906	Ben	2	heterozygote
YJM981	BC187	0.00112271	D	0.370879	Ben	2	heterozygote
YJM981	273614N	0.0030506	D	0.449988	Ben	2	heterozygote
YJM981	Y12	0.00664236	D	0.42357	Ben	2	heterozygote
YJM981	NCYC110	0.0071804	D	0.420014	Ben	2	heterozygote
YJM981	DBVPG6044	0.00738807	D	0.440732	Ben	2	heterozygote
YJM981	SK1	0.00693781	D	0.354952	Ben	2	heterozygote
YJM981	Y55	0.00498279	D	0.414565	Ben	2	heterozygote
BC187	273614N	0.00325424	D	0.351253	Ben	2	heterozygote
BC187	Y12	0.0065705	D	0.401619	Ben	2	heterozygote
BC187	NCYC110	0.00683857	D	0.506167	Ben	2	heterozygote
BC187	DBVPG6044	0.00705632	D	0.328876	Ben	2	heterozygote
BC187	SK1	0.00680037	D	0.374624	Ben	2	heterozygote
BC187	Y55	0.00490484	D	0.367925	Ben	2	heterozygote
273614N	Y12	0.00548179	D	0.44911	Ben	2	heterozygote
273614N	NCYC110	0.00660772	D	0.475739	Ben	2	heterozygote
273614N	DBVPG6044	0.00673646	D	0.480646	Ben	2	heterozygote
273614N	SK1	0.00650431	D	0.383698	Ben	2	heterozygote
273614N	Y55	0.00533909	D	0.409774	Ben	2	heterozygote
Y12	NCYC110	0.00556845	D	0.41045	Ben	2	heterozygote
Y12	DBVPG6044	0.00579323	D	0.464169	Ben	2	heterozygote
Y12	SK1	0.00546789	D	0.334772	Ben	2	heterozygote
Y12	Y55	0.00635769	D	0.405381	Ben	2	heterozygote
NCYC110	DBVPG6044	1e-07	D	0.428964	Ben	2	heterozygote
NCYC110	SK1	0.00157377	D	0.371909	Ben	2	heterozygote
NCYC110	Y55	0.00271451	D	0.424666	Ben	2	heterozygote
DBVPG6044	SK1	0.00154381	D	0.354413	Ben	2	heterozygote
DBVPG6044	Y55	0.00279022	D	0.351877	Ben	2	heterozygote
SK1	Y55	0.00353353	D	0.385655	Ben	2	heterozygote
L_1528	L_1374	0.000821213	D	0.385418	Ben	3	heterozygote
L_1528	DBVPG1106	0.00104286	D	0.439219	Ben	3	heterozygote
L_1528	YJM975	0.000977554	D	0.336984	Ben	3	heterozygote
L_1528	YJM978	0.000979299	D	0.379234	Ben	3	heterozygote
L_1528	YJM981	0.00116355	D	0.451069	Ben	3	heterozygote
L_1528	BC187	0.00141478	D	0.386995	Ben	3	heterozygote
L_1528	273614N	0.00324467	D	0.419869	Ben	3	heterozygote
L_1528	Y12	0.00712247	D	0.456336	Ben	3	heterozygote
L_1528	NCYC110	0.00738734	D	0.469782	Ben	3	heterozygote
L_1528	DBVPG6044	0.00749223	D	0.478683	Ben	3	heterozygote
L_1528	SK1	0.00706977	D	0.371659	Ben	3	heterozygote
L_1528	Y55	0.00509308	D	0.437596	Ben	3	heterozygote
L_1374	DBVPG1106	0.000805956	D	0.40336	Ben	3	heterozygote
L_1374	YJM975	0.000772412	D	0.220516	Ben	3	heterozygote
L_1374	YJM978	0.000843953	D	0.290421	Ben	3	heterozygote
L_1374	YJM981	0.000891485	D	0.330491	Ben	3	heterozygote
L_1374	BC187	0.00128694	D	0.355457	Ben	3	heterozygote
L_1374	273614N	0.00304398	D	0.358775	Ben	3	heterozygote
L_1374	Y12	0.0067627	D	0.357701	Ben	3	heterozygote
L_1374	NCYC110	0.00724383	D	0.311415	Ben	3	heterozygote
L_1374	DBVPG6044	0.007298	D	0.335381	Ben	3	heterozygote
L_1374	SK1	0.00693047	D	0.319133	Ben	3	heterozygote
L_1374	Y55	0.00498316	D	0.334851	Ben	3	heterozygote
DBVPG1106	YJM975	0.000815749	D	0.392066	Ben	3	heterozygote
DBVPG1106	YJM978	0.00084521	D	0.430183	Ben	3	heterozygote
DBVPG1106	YJM981	0.000829467	D	0.392134	Ben	3	heterozygote
DBVPG1106	BC187	0.00137308	D	0.421248	Ben	3	heterozygote
DBVPG1106	273614N	0.00295359	D	0.47933	Ben	3	heterozygote
DBVPG1106	Y12	0.00687863	D	0.490391	Ben	3	heterozygote
DBVPG1106	NCYC110	0.00704429	D	0.448072	Ben	3	heterozygote
DBVPG1106	DBVPG6044	0.00728973	D	0.470106	Ben	3	heterozygote
DBVPG1106	SK1	0.00685021	D	0.361093	Ben	3	heterozygote
DBVPG1106	Y55	0.00487704	D	0.384936	Ben	3	heterozygote
YJM975	YJM978	0.000189782	D	0.343548	Ben	3	heterozygote
YJM975	YJM981	0.000255038	D	0.319841	Ben	3	heterozygote
YJM975	BC187	0.00119272	D	0.229643	Ben	3	heterozygote
YJM975	273614N	0.00305208	D	0.379432	Ben	3	heterozygote
YJM975	Y12	0.00697859	D	0.39304	Ben	3	heterozygote
YJM975	NCYC110	0.00726469	D	0.395071	Ben	3	heterozygote
YJM975	DBVPG6044	0.00739049	D	0.422545	Ben	3	heterozygote
YJM975	SK1	0.00704819	D	0.38085	Ben	3	heterozygote
YJM975	Y55	0.0050061	D	0.269942	Ben	3	heterozygote
YJM978	YJM981	0.000507565	D	0.352448	Ben	3	heterozygote
YJM978	BC187	0.00124486	D	0.305051	Ben	3	heterozygote
YJM978	273614N	0.00312095	D	0.381325	Ben	3	heterozygote
YJM978	Y12	0.00711929	D	0.397778	Ben	3	heterozygote
YJM978	NCYC110	0.00731624	D	0.418456	Ben	3	heterozygote
YJM978	DBVPG6044	0.00745113	D	0.346749	Ben	3	heterozygote
YJM978	SK1	0.00706258	D	0.298979	Ben	3	heterozygote
YJM978	Y55	0.00508867	D	0.356239	Ben	3	heterozygote
YJM981	BC187	0.00112271	D	0.330318	Ben	3	heterozygote
YJM981	273614N	0.0030506	D	0.415022	Ben	3	heterozygote
YJM981	Y12	0.00664236	D	0.398816	Ben	3	heterozygote
YJM981	NCYC110	0.0071804	D	0.389028	Ben	3	heterozygote
YJM981	DBVPG6044	0.00738807	D	0.402747	Ben	3	heterozygote
YJM981	SK1	0.00693781	D	0.33066	Ben	3	heterozygote
YJM981	Y55	0.00498279	D	0.37853	Ben	3	heterozygote
BC187	273614N	0.00325424	D	0.366204	Ben	3	heterozygote
BC187	Y12	0.0065705	D	0.448758	Ben	3	heterozygote
BC187	NCYC110	0.00683857	D	0.495375	Ben	3	heterozygote
BC187	DBVPG6044	0.00705632	D	0.33223	Ben	3	heterozygote
BC187	SK1	0.00680037	D	0.349009	Ben	3	heterozygote
BC187	Y55	0.00490484	D	0.35899	Ben	3	heterozygote
273614N	Y12	0.00548179	D	0.401248	Ben	3	heterozygote
273614N	NCYC110	0.00660772	D	0.447615	Ben	3	heterozygote
273614N	DBVPG6044	0.00673646	D	0.501841	Ben	3	heterozygote
273614N	SK1	0.00650431	D	0.366249	Ben	3	heterozygote
273614N	Y55	0.00533909	D	0.406753	Ben	3	heterozygote
Y12	NCYC110	0.00556845	D	0.395428	Ben	3	heterozygote
Y12	DBVPG6044	0.00579323	D	0.414434	Ben	3	heterozygote
Y12	SK1	0.00546789	D	0.322187	Ben	3	heterozygote
Y12	Y55	0.00635769	D	0.417719	Ben	3	heterozygote
NCYC110	DBVPG6044	1e-07	D	0.39997	Ben	3	heterozygote
NCYC110	SK1	0.00157377	D	0.348555	Ben	3	heterozygote
NCYC110	Y55	0.00271451	D	0.404317	Ben	3	heterozygote
DBVPG6044	SK1	0.00154381	D	0.368338	Ben	3	heterozygote
DBVPG6044	Y55	0.00279022	D	0.314956	Ben	3	heterozygote
SK1	Y55	0.00353353	D	0.34137	Ben	3	heterozygote
L_1528	L_1374	0.000821213	D	0.351299	Ben	4	heterozygote
L_1528	DBVPG1106	0.00104286	D	0.423622	Ben	4	heterozygote
L_1528	YJM975	0.000977554	D	0.355341	Ben	4	heterozygote
L_1528	YJM978	0.000979299	D	0.399475	Ben	4	heterozygote
L_1528	YJM981	0.00116355	D	0.449018	Ben	4	heterozygote
L_1528	BC187	0.00141478	D	0.379298	Ben	4	heterozygote
L_1528	273614N	0.00324467	D	0.410997	Ben	4	heterozygote
L_1528	Y12	0.00712247	D	0.468492	Ben	4	heterozygote
L_1528	NCYC110	0.00738734	D	0.48787	Ben	4	heterozygote
L_1528	DBVPG6044	0.00749223	D	0.462889	Ben	4	heterozygote
L_1528	SK1	0.00706977	D	0.383041	Ben	4	heterozygote
L_1528	Y55	0.00509308	D	0.407593	Ben	4	heterozygote
L_1374	DBVPG1106	0.000805956	D	0.383012	Ben	4	heterozygote
L_1374	YJM975	0.000772412	D	0.224132	Ben	4	heterozygote
L_1374	YJM978	0.000843953	D	0.285797	Ben	4	heterozygote
L_1374	YJM981	0.000891485	D	0.329964	Ben	4	heterozygote
L_1374	BC187	0.00128694	D	0.335667	Ben	4	heterozygote
L_1374	273614N	0.00304398	D	0.371899	Ben	4	heterozygote
L_1374	Y12	0.0067627	D	0.384856	Ben	4	heterozygote
L_1374	NCYC110	0.00724383	D	0.319167	Ben	4	heterozygote
L_1374	DBVPG6044	0.007298	D	0.327108	Ben	4	heterozygote
L_1374	SK1	0.00693047	D	0.330902	Ben	4	heterozygote
L_1374	Y55	0.00498316	D	0.366492	Ben	4	heterozygote
DBVPG1106	YJM975	0.000815749	D	0.394836	Ben	4	heterozygote
DBVPG1106	YJM978	0.00084521	D	0.433091	Ben	4	heterozygote
DBVPG1106	YJM981	0.000829467	D	0.392928	Ben	4	heterozygote
DBVPG1106	BC187	0.00137308	D	0.470181	Ben	4	heterozygote
DBVPG1106	273614N	0.00295359	D	0.409258	Ben	4	heterozygote
DBVPG1106	Y12	0.00687863	D	0.50552	Ben	4	heterozygote
DBVPG1106	NCYC110	0.00704429	D	0.456414	Ben	4	heterozygote
DBVPG1106	DBVPG6044	0.00728973	D	0.455968	Ben	4	heterozygote
DBVPG1106	SK1	0.00685021	D	0.351872	Ben	4	heterozygote
DBVPG1106	Y55	0.00487704	D	0.426251	Ben	4	heterozygote
YJM975	YJM978	0.000189782	D	0.395283	Ben	4	heterozygote
YJM975	YJM981	0.000255038	D	0.313428	Ben	4	heterozygote
YJM975	BC187	0.00119272	D	0.258371	Ben	4	heterozygote
YJM975	273614N	0.00305208	D	0.425953	Ben	4	heterozygote
YJM975	Y12	0.00697859	D	0.437964	Ben	4	heterozygote
YJM975	NCYC110	0.00726469	D	0.373794	Ben	4	heterozygote
YJM975	DBVPG6044	0.00739049	D	0.410384	Ben	4	heterozygote
YJM975	SK1	0.00704819	D	0.398999	Ben	4	heterozygote
YJM975	Y55	0.0050061	D	0.300386	Ben	4	heterozygote
YJM978	YJM981	0.000507565	D	0.364149	Ben	4	heterozygote
YJM978	BC187	0.00124486	D	0.337449	Ben	4	heterozygote
YJM978	273614N	0.00312095	D	0.414873	Ben	4	heterozygote
YJM978	Y12	0.00711929	D	0.385528	Ben	4	heterozygote
YJM978	NCYC110	0.00731624	D	0.413482	Ben	4	heterozygote
YJM978	DBVPG6044	0.00745113	D	0.352678	Ben	4	heterozygote
YJM978	SK1	0.00706258	D	0.304358	Ben	4	heterozygote
YJM978	Y55	0.00508867	D	0.376638	Ben	4	heterozygote
YJM981	BC187	0.00112271	D	0.313569	Ben	4	heterozygote
YJM981	273614N	0.0030506	D	0.395311	Ben	4	heterozygote
YJM981	Y12	0.00664236	D	0.411474	Ben	4	heterozygote
YJM981	NCYC110	0.0071804	D	0.383114	Ben	4	heterozygote
YJM981	DBVPG6044	0.00738807	D	0.404545	Ben	4	heterozygote
YJM981	SK1	0.00693781	D	0.348573	Ben	4	heterozygote
YJM981	Y55	0.00498279	D	0.404027	Ben	4	heterozygote
BC187	273614N	0.00325424	D	0.368807	Ben	4	heterozygote
BC187	Y12	0.0065705	D	0.456553	Ben	4	heterozygote
BC187	NCYC110	0.00683857	D	0.485013	Ben	4	heterozygote
BC187	DBVPG6044	0.00705632	D	0.33537	Ben	4	heterozygote
BC187	SK1	0.00680037	D	0.341814	Ben	4	heterozygote
BC187	Y55	0.00490484	D	0.387615	Ben	4	heterozygote
273614N	Y12	0.00548179	D	0.404431	Ben	4	heterozygote
273614N	NCYC110	0.00660772	D	0.463034	Ben	4	heterozygote
273614N	DBVPG6044	0.00673646	D	0.452087	Ben	4	heterozygote
273614N	SK1	0.00650431	D	0.394081	Ben	4	heterozygote
273614N	Y55	0.00533909	D	0.410855	Ben	4	heterozygote
Y12	NCYC110	0.00556845	D	0.389617	Ben	4	heterozygote
Y12	DBVPG6044	0.00579323	D	0.408585	Ben	4	heterozygote
Y12	SK1	0.00546789	D	0.326552	Ben	4	heterozygote
Y12	Y55	0.00635769	D	0.422415	Ben	4	heterozygote
NCYC110	DBVPG6044	1e-07	D	0.449356	Ben	4	heterozygote
NCYC110	SK1	0.00157377	D	0.369033	Ben	4	heterozygote
NCYC110	Y55	0.00271451	D	0.411501	Ben	4	heterozygote
DBVPG6044	SK1	0.00154381	D	0.389246	Ben	4	heterozygote
DBVPG6044	Y55	0.00279022	D	0.3324	Ben	4	heterozygote
SK1	Y55	0.00353353	D	0.369844	Ben	4	heterozygote
L_1528	L_1528	0	D	0.45144	Ben	1	homozygote
L_1374	L_1374	0	D	0.326333	Ben	1	homozygote
DBVPG1106	DBVPG1106	0	D	0.451075	Ben	1	homozygote
YJM975	YJM975	0	D	0.301942	Ben	1	homozygote
YJM978	YJM978	0	D	0.293183	Ben	1	homozygote
YJM981	YJM981	0	D	0.43063	Ben	1	homozygote
BC187	BC187	0	D	0.299832	Ben	1	homozygote
273614N	273614N	0	D	0.426251	Ben	1	homozygote
Y12	Y12	0	D	0.46177	Ben	1	homozygote
NCYC110	NCYC110	0	D	0.509207	Ben	1	homozygote
DBVPG6044	DBVPG6044	0	D	0.458508	Ben	1	homozygote
SK1	SK1	0	D	0.433948	Ben	1	homozygote
Y55	Y55	0	D	0.445225	Ben	1	homozygote
L_1528	L_1528	0	D	0.501286	Ben	2	homozygote
L_1374	L_1374	0	D	0.332199	Ben	2	homozygote
DBVPG1106	DBVPG1106	0	D	0.408482	Ben	2	homozygote
YJM975	YJM975	0	D	0.271117	Ben	2	homozygote
YJM978	YJM978	0	D	0.335491	Ben	2	homozygote
YJM981	YJM981	0	D	0.413568	Ben	2	homozygote
BC187	BC187	0	D	0.301611	Ben	2	homozygote
273614N	273614N	0	D	0.459653	Ben	2	homozygote
Y12	Y12	0	D	0.45266	Ben	2	homozygote
NCYC110	NCYC110	0	D	0.520644	Ben	2	homozygote
DBVPG6044	DBVPG6044	0	D	0.45642	Ben	2	homozygote
SK1	SK1	0	D	0.401551	Ben	2	homozygote
Y55	Y55	0	D	0.414066	Ben	2	homozygote
L_1528	L_1528	0	D	0.474727	Ben	3	homozygote
L_1374	L_1374	0	D	0.338895	Ben	3	homozygote
DBVPG1106	DBVPG1106	0	D	0.405401	Ben	3	homozygote
YJM975	YJM975	0	D	0.294774	Ben	3	homozygote
YJM978	YJM978	0	D	0.333317	Ben	3	homozygote
YJM981	YJM981	0	D	0.440642	Ben	3	homozygote
BC187	BC187	0	D	0.327368	Ben	3	homozygote
273614N	273614N	0	D	0.434613	Ben	3	homozygote
Y12	Y12	0	D	0.490613	Ben	3	homozygote
NCYC110	NCYC110	0	D	0.541782	Ben	3	homozygote
DBVPG6044	DBVPG6044	0	D	0.45945	Ben	3	homozygote
SK1	SK1	0	D	0.405509	Ben	3	homozygote
Y55	Y55	0	D	0.460097	Ben	3	homozygote
L_1528	L_1528	0	D	NA	Ben	4	homozygote
L_1374	L_1374	0	D	0.290056	Ben	4	homozygote
DBVPG1106	DBVPG1106	0	D	0.444487	Ben	4	homozygote
YJM975	YJM975	0	D	0.255883	Ben	4	homozygote
YJM978	YJM978	0	D	0.324897	Ben	4	homozygote
YJM981	YJM981	0	D	0.390038	Ben	4	homozygote
BC187	BC187	0	D	0.305724	Ben	4	homozygote
273614N	273614N	0	D	0.482239	Ben	4	homozygote
Y12	Y12	0	D	0.468863	Ben	4	homozygote
NCYC110	NCYC110	0	D	0.512832	Ben	4	homozygote
DBVPG6044	DBVPG6044	0	D	0.459995	Ben	4	homozygote
SK1	SK1	0	D	0.415432	Ben	4	homozygote
Y55	Y55	0	D	0.431003	Ben	4	homozygote
L_1528	L_1528	0	D	0.457524	Ben	5	homozygote
L_1374	L_1374	0	D	0.29743	Ben	5	homozygote
DBVPG1106	DBVPG1106	0	D	0.461011	Ben	5	homozygote
YJM975	YJM975	0	D	0.294956	Ben	5	homozygote
YJM978	YJM978	0	D	0.332431	Ben	5	homozygote
YJM981	YJM981	0	D	0.374702	Ben	5	homozygote
BC187	BC187	0	D	0.33349	Ben	5	homozygote
273614N	273614N	0	D	0.429715	Ben	5	homozygote
Y12	Y12	0	D	0.458546	Ben	5	homozygote
NCYC110	NCYC110	0	D	0.500882	Ben	5	homozygote
DBVPG6044	DBVPG6044	0	D	0.435662	Ben	5	homozygote
SK1	SK1	0	D	0.451717	Ben	5	homozygote
Y55	Y55	0	D	0.408996	Ben	5	homozygote
L_1528	L_1528	0	D	0.455491	Ben	6	homozygote
L_1374	L_1374	0	D	0.31346	Ben	6	homozygote
DBVPG1106	DBVPG1106	0	D	0.436395	Ben	6	homozygote
YJM975	YJM975	0	D	0.253564	Ben	6	homozygote
YJM978	YJM978	0	D	0.297764	Ben	6	homozygote
YJM981	YJM981	0	D	0.378109	Ben	6	homozygote
BC187	BC187	0	D	0.27323	Ben	6	homozygote
273614N	273614N	0	D	0.429137	Ben	6	homozygote
Y12	Y12	0	D	0.461589	Ben	6	homozygote
NCYC110	NCYC110	0	D	0.502206	Ben	6	homozygote
DBVPG6044	DBVPG6044	0	D	0.436684	Ben	6	homozygote
SK1	SK1	0	D	0.433313	Ben	6	homozygote
Y55	Y55	0	D	0.447358	Ben	6	homozygote
DBVPG1373	DBVPG6765	0.000954842	W	0.46947	Ben	1	heterozygote
DBVPG1373	UWOPS83_787_3	0.00574339	W	0.475134	Ben	1	heterozygote
DBVPG1373	YPS606	0.0063557	W	0.490825	Ben	1	heterozygote
DBVPG1373	YPS128	0.00645392	W	0.418107	Ben	1	heterozygote
DBVPG1373	UWOPS87_2421	0.00572185	W	0.427553	Ben	1	heterozygote
DBVPG1373	UWOPS03_461_4	0.00734063	W	0.416303	Ben	1	heterozygote
DBVPG1373	UWOPS05_227_2	0.0073452	W	0.437808	Ben	1	heterozygote
DBVPG1373	UWOPS05_217_3	0.00722997	W	0.428872	Ben	1	heterozygote
DBVPG6765	UWOPS83_787_3	0.00590519	W	0.307772	Ben	1	heterozygote
DBVPG6765	YPS606	0.00649771	W	0.439159	Ben	1	heterozygote
DBVPG6765	YPS128	0.00664429	W	0.436003	Ben	1	heterozygote
DBVPG6765	UWOPS87_2421	0.00583124	W	0.376467	Ben	1	heterozygote
DBVPG6765	UWOPS03_461_4	0.0073697	W	0.426141	Ben	1	heterozygote
DBVPG6765	UWOPS05_227_2	0.00748541	W	0.393709	Ben	1	heterozygote
DBVPG6765	UWOPS05_217_3	0.00738333	W	0.357992	Ben	1	heterozygote
UWOPS83_787_3	YPS606	0.00336832	W	0.418434	Ben	1	heterozygote
UWOPS83_787_3	YPS128	0.00346418	W	0.432344	Ben	1	heterozygote
UWOPS83_787_3	UWOPS87_2421	0.00373739	W	0.372227	Ben	1	heterozygote
UWOPS83_787_3	UWOPS03_461_4	0.00485119	W	0.425732	Ben	1	heterozygote
UWOPS83_787_3	UWOPS05_227_2	0.0048789	W	0.415402	Ben	1	heterozygote
UWOPS83_787_3	UWOPS05_217_3	0.00488076	W	0.418968	Ben	1	heterozygote
YPS606	YPS128	3.95772e-05	W	0.430441	Ben	1	heterozygote
YPS606	UWOPS87_2421	0.0045763	W	0.400539	Ben	1	heterozygote
YPS606	UWOPS03_461_4	0.00535417	W	0.46713	Ben	1	heterozygote
YPS606	UWOPS05_227_2	0.005478	W	0.507669	Ben	1	heterozygote
YPS606	UWOPS05_217_3	0.00550593	W	0.411878	Ben	1	heterozygote
YPS128	UWOPS87_2421	0.00456341	W	0.41521	Ben	1	heterozygote
YPS128	UWOPS03_461_4	0.00553827	W	0.494422	Ben	1	heterozygote
YPS128	UWOPS05_227_2	0.00563288	W	0.500046	Ben	1	heterozygote
YPS128	UWOPS05_217_3	0.00555746	W	0.41637	Ben	1	heterozygote
UWOPS87_2421	UWOPS03_461_4	0.00553204	W	0.398854	Ben	1	heterozygote
UWOPS87_2421	UWOPS05_227_2	0.00557453	W	0.408793	Ben	1	heterozygote
UWOPS87_2421	UWOPS05_217_3	0.0057201	W	0.366879	Ben	1	heterozygote
UWOPS03_461_4	UWOPS05_227_2	4.8876e-06	W	0.41285	Ben	1	heterozygote
UWOPS03_461_4	UWOPS05_217_3	0.000144724	W	0.429566	Ben	1	heterozygote
UWOPS05_227_2	UWOPS05_217_3	7.94823e-05	W	0.506748	Ben	1	heterozygote
DBVPG1373	DBVPG6765	0.000954842	W	0.403297	Ben	2	heterozygote
DBVPG1373	UWOPS83_787_3	0.00574339	W	0.424963	Ben	2	heterozygote
DBVPG1373	YPS606	0.0063557	W	0.489928	Ben	2	heterozygote
DBVPG1373	YPS128	0.00645392	W	0.460113	Ben	2	heterozygote
DBVPG1373	UWOPS87_2421	0.00572185	W	0.412192	Ben	2	heterozygote
DBVPG1373	UWOPS03_461_4	0.00734063	W	0.412982	Ben	2	heterozygote
DBVPG1373	UWOPS05_227_2	0.0073452	W	0.458806	Ben	2	heterozygote
DBVPG1373	UWOPS05_217_3	0.00722997	W	0.413191	Ben	2	heterozygote
DBVPG6765	UWOPS83_787_3	0.00590519	W	0.294847	Ben	2	heterozygote
DBVPG6765	YPS606	0.00649771	W	0.460007	Ben	2	heterozygote
DBVPG6765	YPS128	0.00664429	W	0.475338	Ben	2	heterozygote
DBVPG6765	UWOPS87_2421	0.00583124	W	0.389407	Ben	2	heterozygote
DBVPG6765	UWOPS03_461_4	0.0073697	W	0.398662	Ben	2	heterozygote
DBVPG6765	UWOPS05_227_2	0.00748541	W	0.394382	Ben	2	heterozygote
DBVPG6765	UWOPS05_217_3	0.00738333	W	0.377126	Ben	2	heterozygote
UWOPS83_787_3	YPS606	0.00336832	W	0.413417	Ben	2	heterozygote
UWOPS83_787_3	YPS128	0.00346418	W	0.431887	Ben	2	heterozygote
UWOPS83_787_3	UWOPS87_2421	0.00373739	W	0.36186	Ben	2	heterozygote
UWOPS83_787_3	UWOPS03_461_4	0.00485119	W	0.411616	Ben	2	heterozygote
UWOPS83_787_3	UWOPS05_227_2	0.0048789	W	0.41984	Ben	2	heterozygote
UWOPS83_787_3	UWOPS05_217_3	0.00488076	W	0.401792	Ben	2	heterozygote
YPS606	YPS128	3.95772e-05	W	0.47555	Ben	2	heterozygote
YPS606	UWOPS87_2421	0.0045763	W	0.415219	Ben	2	heterozygote
YPS606	UWOPS03_461_4	0.00535417	W	0.518978	Ben	2	heterozygote
YPS606	UWOPS05_227_2	0.005478	W	0.47171	Ben	2	heterozygote
YPS606	UWOPS05_217_3	0.00550593	W	0.408122	Ben	2	heterozygote
YPS128	UWOPS87_2421	0.00456341	W	0.404369	Ben	2	heterozygote
YPS128	UWOPS03_461_4	0.00553827	W	0.473135	Ben	2	heterozygote
YPS128	UWOPS05_227_2	0.00563288	W	0.505142	Ben	2	heterozygote
YPS128	UWOPS05_217_3	0.00555746	W	0.404936	Ben	2	heterozygote
UWOPS87_2421	UWOPS03_461_4	0.00553204	W	0.390803	Ben	2	heterozygote
UWOPS87_2421	UWOPS05_227_2	0.00557453	W	0.398674	Ben	2	heterozygote
UWOPS87_2421	UWOPS05_217_3	0.0057201	W	0.360535	Ben	2	heterozygote
UWOPS03_461_4	UWOPS05_227_2	4.8876e-06	W	0.412133	Ben	2	heterozygote
UWOPS03_461_4	UWOPS05_217_3	0.000144724	W	0.449041	Ben	2	heterozygote
UWOPS05_227_2	UWOPS05_217_3	7.94823e-05	W	0.485551	Ben	2	heterozygote
DBVPG1373	DBVPG6765	0.000954842	W	0.336367	Ben	3	heterozygote
DBVPG1373	UWOPS83_787_3	0.00574339	W	0.480234	Ben	3	heterozygote
DBVPG1373	YPS606	0.0063557	W	0.489301	Ben	3	heterozygote
DBVPG1373	YPS128	0.00645392	W	0.430056	Ben	3	heterozygote
DBVPG1373	UWOPS87_2421	0.00572185	W	0.440959	Ben	3	heterozygote
DBVPG1373	UWOPS03_461_4	0.00734063	W	0.416819	Ben	3	heterozygote
DBVPG1373	UWOPS05_227_2	0.0073452	W	0.330581	Ben	3	heterozygote
DBVPG1373	UWOPS05_217_3	0.00722997	W	0.455588	Ben	3	heterozygote
DBVPG6765	UWOPS83_787_3	0.00590519	W	0.337839	Ben	3	heterozygote
DBVPG6765	YPS606	0.00649771	W	0.40334	Ben	3	heterozygote
DBVPG6765	YPS128	0.00664429	W	0.46284	Ben	3	heterozygote
DBVPG6765	UWOPS87_2421	0.00583124	W	0.353036	Ben	3	heterozygote
DBVPG6765	UWOPS03_461_4	0.0073697	W	0.35843	Ben	3	heterozygote
DBVPG6765	UWOPS05_227_2	0.00748541	W	0.418833	Ben	3	heterozygote
DBVPG6765	UWOPS05_217_3	0.00738333	W	0.339947	Ben	3	heterozygote
UWOPS83_787_3	YPS606	0.00336832	W	0.373583	Ben	3	heterozygote
UWOPS83_787_3	YPS128	0.00346418	W	0.456776	Ben	3	heterozygote
UWOPS83_787_3	UWOPS87_2421	0.00373739	W	0.326521	Ben	3	heterozygote
UWOPS83_787_3	UWOPS03_461_4	0.00485119	W	0.407614	Ben	3	heterozygote
UWOPS83_787_3	UWOPS05_227_2	0.0048789	W	0.397246	Ben	3	heterozygote
UWOPS83_787_3	UWOPS05_217_3	0.00488076	W	0.473327	Ben	3	heterozygote
YPS606	YPS128	3.95772e-05	W	0.481049	Ben	3	heterozygote
YPS606	UWOPS87_2421	0.0045763	W	0.436082	Ben	3	heterozygote
YPS606	UWOPS03_461_4	0.00535417	W	0.445956	Ben	3	heterozygote
YPS606	UWOPS05_227_2	0.005478	W	0.475381	Ben	3	heterozygote
YPS606	UWOPS05_217_3	0.00550593	W	0.405976	Ben	3	heterozygote
YPS128	UWOPS87_2421	0.00456341	W	0.384203	Ben	3	heterozygote
YPS128	UWOPS03_461_4	0.00553827	W	0.510902	Ben	3	heterozygote
YPS128	UWOPS05_227_2	0.00563288	W	0.510062	Ben	3	heterozygote
YPS128	UWOPS05_217_3	0.00555746	W	0.443193	Ben	3	heterozygote
UWOPS87_2421	UWOPS03_461_4	0.00553204	W	0.377899	Ben	3	heterozygote
UWOPS87_2421	UWOPS05_227_2	0.00557453	W	0.349851	Ben	3	heterozygote
UWOPS87_2421	UWOPS05_217_3	0.0057201	W	0.372036	Ben	3	heterozygote
UWOPS03_461_4	UWOPS05_227_2	4.8876e-06	W	0.415431	Ben	3	heterozygote
UWOPS03_461_4	UWOPS05_217_3	0.000144724	W	0.445738	Ben	3	heterozygote
UWOPS05_227_2	UWOPS05_217_3	7.94823e-05	W	0.474781	Ben	3	heterozygote
DBVPG1373	DBVPG6765	0.000954842	W	0.37184	Ben	4	heterozygote
DBVPG1373	UWOPS83_787_3	0.00574339	W	0.446351	Ben	4	heterozygote
DBVPG1373	YPS606	0.0063557	W	0.458651	Ben	4	heterozygote
DBVPG1373	YPS128	0.00645392	W	0.42137	Ben	4	heterozygote
DBVPG1373	UWOPS87_2421	0.00572185	W	0.422304	Ben	4	heterozygote
DBVPG1373	UWOPS03_461_4	0.00734063	W	0.402057	Ben	4	heterozygote
DBVPG1373	UWOPS05_227_2	0.0073452	W	0.346878	Ben	4	heterozygote
DBVPG1373	UWOPS05_217_3	0.00722997	W	0.444791	Ben	4	heterozygote
DBVPG6765	UWOPS83_787_3	0.00590519	W	0.363385	Ben	4	heterozygote
DBVPG6765	YPS606	0.00649771	W	0.440147	Ben	4	heterozygote
DBVPG6765	YPS128	0.00664429	W	0.416735	Ben	4	heterozygote
DBVPG6765	UWOPS87_2421	0.00583124	W	0.348738	Ben	4	heterozygote
DBVPG6765	UWOPS03_461_4	0.0073697	W	0.3994	Ben	4	heterozygote
DBVPG6765	UWOPS05_227_2	0.00748541	W	0.391596	Ben	4	heterozygote
DBVPG6765	UWOPS05_217_3	0.00738333	W	0.333824	Ben	4	heterozygote
UWOPS83_787_3	YPS606	0.00336832	W	0.404734	Ben	4	heterozygote
UWOPS83_787_3	YPS128	0.00346418	W	0.42516	Ben	4	heterozygote
UWOPS83_787_3	UWOPS87_2421	0.00373739	W	0.316096	Ben	4	heterozygote
UWOPS83_787_3	UWOPS03_461_4	0.00485119	W	0.385303	Ben	4	heterozygote
UWOPS83_787_3	UWOPS05_227_2	0.0048789	W	0.391199	Ben	4	heterozygote
UWOPS83_787_3	UWOPS05_217_3	0.00488076	W	0.470551	Ben	4	heterozygote
YPS606	YPS128	3.95772e-05	W	0.451315	Ben	4	heterozygote
YPS606	UWOPS87_2421	0.0045763	W	0.423616	Ben	4	heterozygote
YPS606	UWOPS03_461_4	0.00535417	W	0.507772	Ben	4	heterozygote
YPS606	UWOPS05_227_2	0.005478	W	0.500116	Ben	4	heterozygote
YPS606	UWOPS05_217_3	0.00550593	W	0.398604	Ben	4	heterozygote
YPS128	UWOPS87_2421	0.00456341	W	0.355899	Ben	4	heterozygote
YPS128	UWOPS03_461_4	0.00553827	W	0.511205	Ben	4	heterozygote
YPS128	UWOPS05_227_2	0.00563288	W	0.475911	Ben	4	heterozygote
YPS128	UWOPS05_217_3	0.00555746	W	0.405227	Ben	4	heterozygote
UWOPS87_2421	UWOPS03_461_4	0.00553204	W	0.405184	Ben	4	heterozygote
UWOPS87_2421	UWOPS05_227_2	0.00557453	W	0.397506	Ben	4	heterozygote
UWOPS87_2421	UWOPS05_217_3	0.0057201	W	0.355029	Ben	4	heterozygote
UWOPS03_461_4	UWOPS05_227_2	4.8876e-06	W	0.345592	Ben	4	heterozygote
UWOPS03_461_4	UWOPS05_217_3	0.000144724	W	0.490953	Ben	4	heterozygote
UWOPS05_227_2	UWOPS05_217_3	7.94823e-05	W	0.496224	Ben	4	heterozygote
DBVPG1373	DBVPG1373	0	W	0.444395	Ben	1	homozygote
DBVPG6765	DBVPG6765	0	W	0.385058	Ben	1	homozygote
UWOPS83_787_3	UWOPS83_787_3	0	W	0.401499	Ben	1	homozygote
YPS606	YPS606	0	W	0.560097	Ben	1	homozygote
YPS128	YPS128	0	W	0.5078	Ben	1	homozygote
UWOPS87_2421	UWOPS87_2421	0	W	0.361405	Ben	1	homozygote
UWOPS03_461_4	UWOPS03_461_4	0	W	0.425468	Ben	1	homozygote
UWOPS05_227_2	UWOPS05_227_2	0	W	0.473216	Ben	1	homozygote
UWOPS05_217_3	UWOPS05_217_3	0	W	0.473719	Ben	1	homozygote
DBVPG1373	DBVPG1373	0	W	0.429899	Ben	2	homozygote
DBVPG6765	DBVPG6765	0	W	0.363713	Ben	2	homozygote
UWOPS83_787_3	UWOPS83_787_3	0	W	0.364803	Ben	2	homozygote
YPS606	YPS606	0	W	0.472991	Ben	2	homozygote
YPS128	YPS128	0	W	0.539095	Ben	2	homozygote
UWOPS87_2421	UWOPS87_2421	0	W	0.379228	Ben	2	homozygote
UWOPS03_461_4	UWOPS03_461_4	0	W	0.431026	Ben	2	homozygote
UWOPS05_227_2	UWOPS05_227_2	0	W	0.506931	Ben	2	homozygote
UWOPS05_217_3	UWOPS05_217_3	0	W	0.501184	Ben	2	homozygote
DBVPG1373	DBVPG1373	0	W	0.453804	Ben	3	homozygote
DBVPG6765	DBVPG6765	0	W	0.393159	Ben	3	homozygote
UWOPS83_787_3	UWOPS83_787_3	0	W	0.389973	Ben	3	homozygote
YPS606	YPS606	0	W	0.508629	Ben	3	homozygote
YPS128	YPS128	0	W	0.51125	Ben	3	homozygote
UWOPS87_2421	UWOPS87_2421	0	W	0.359681	Ben	3	homozygote
UWOPS03_461_4	UWOPS03_461_4	0	W	0.469146	Ben	3	homozygote
UWOPS05_227_2	UWOPS05_227_2	0	W	0.500305	Ben	3	homozygote
UWOPS05_217_3	UWOPS05_217_3	0	W	0.477674	Ben	3	homozygote
DBVPG1373	DBVPG1373	0	W	0.394135	Ben	4	homozygote
DBVPG6765	DBVPG6765	0	W	0.340893	Ben	4	homozygote
UWOPS83_787_3	UWOPS83_787_3	0	W	0.398951	Ben	4	homozygote
YPS606	YPS606	0	W	0.543363	Ben	4	homozygote
YPS128	YPS128	0	W	0.495747	Ben	4	homozygote
UWOPS87_2421	UWOPS87_2421	0	W	0.378437	Ben	4	homozygote
UWOPS03_461_4	UWOPS03_461_4	0	W	0.47076	Ben	4	homozygote
UWOPS05_227_2	UWOPS05_227_2	0	W	0.476991	Ben	4	homozygote
UWOPS05_217_3	UWOPS05_217_3	0	W	0.476441	Ben	4	homozygote
DBVPG1373	DBVPG1373	0	W	0.403119	Ben	5	homozygote
DBVPG6765	DBVPG6765	0	W	0.332879	Ben	5	homozygote
UWOPS83_787_3	UWOPS83_787_3	0	W	0.419482	Ben	5	homozygote
YPS606	YPS606	0	W	0.473866	Ben	5	homozygote
YPS128	YPS128	0	W	0.557246	Ben	5	homozygote
UWOPS87_2421	UWOPS87_2421	0	W	0.345555	Ben	5	homozygote
UWOPS03_461_4	UWOPS03_461_4	0	W	0.436785	Ben	5	homozygote
UWOPS05_227_2	UWOPS05_227_2	0	W	0.493376	Ben	5	homozygote
UWOPS05_217_3	UWOPS05_217_3	0	W	0.503516	Ben	5	homozygote
DBVPG1373	DBVPG1373	0	W	0.415057	Ben	6	homozygote
DBVPG6765	DBVPG6765	0	W	0.362705	Ben	6	homozygote
UWOPS83_787_3	UWOPS83_787_3	0	W	0.394094	Ben	6	homozygote
YPS606	YPS606	0	W	0.507145	Ben	6	homozygote
YPS128	YPS128	0	W	0.515551	Ben	6	homozygote
UWOPS87_2421	UWOPS87_2421	0	W	0.368041	Ben	6	homozygote
UWOPS03_461_4	UWOPS03_461_4	0	W	0.445594	Ben	6	homozygote
UWOPS05_227_2	UWOPS05_227_2	0	W	0.48118	Ben	6	homozygote
UWOPS05_217_3	UWOPS05_217_3	0	W	0.486266	Ben	6	homozygote
L_1528	DBVPG1373	0.000931453	M	0.456693	Ben	1	heterozygote
L_1528	DBVPG6765	0.000914709	M	0.446781	Ben	1	heterozygote
L_1528	UWOPS83_787_3	0.00583133	M	0.438421	Ben	1	heterozygote
L_1528	YPS606	0.00642268	M	0.430429	Ben	1	heterozygote
L_1528	YPS128	0.00656802	M	0.463312	Ben	1	heterozygote
L_1528	UWOPS87_2421	0.00577689	M	0.403619	Ben	1	heterozygote
L_1528	UWOPS03_461_4	0.007365	M	0.429718	Ben	1	heterozygote
L_1528	UWOPS05_227_2	0.00754249	M	0.421679	Ben	1	heterozygote
L_1528	UWOPS05_217_3	0.00744619	M	0.411619	Ben	1	heterozygote
L_1374	DBVPG1373	0.000883472	M	0.419898	Ben	1	heterozygote
L_1374	DBVPG6765	0.000818865	M	0.411444	Ben	1	heterozygote
L_1374	UWOPS83_787_3	0.00564903	M	0.395771	Ben	1	heterozygote
L_1374	YPS606	0.00632129	M	0.419998	Ben	1	heterozygote
L_1374	YPS128	0.00639782	M	0.456196	Ben	1	heterozygote
L_1374	UWOPS87_2421	0.00570913	M	0.395988	Ben	1	heterozygote
L_1374	UWOPS03_461_4	0.00719579	M	0.419061	Ben	1	heterozygote
L_1374	UWOPS05_227_2	0.00733223	M	0.411036	Ben	1	heterozygote
L_1374	UWOPS05_217_3	0.00718896	M	0.3818	Ben	1	heterozygote
DBVPG1106	DBVPG1373	0.000800171	M	0.479495	Ben	1	heterozygote
DBVPG1106	DBVPG6765	0.000932198	M	0.431507	Ben	1	heterozygote
DBVPG1106	UWOPS83_787_3	0.00569528	M	0.376654	Ben	1	heterozygote
DBVPG1106	YPS606	0.00624408	M	0.62851	Ben	1	heterozygote
DBVPG1106	YPS128	0.00636966	M	0.531556	Ben	1	heterozygote
DBVPG1106	UWOPS87_2421	0.0056769	M	0.425985	Ben	1	heterozygote
DBVPG1106	UWOPS03_461_4	0.0070807	M	0.38745	Ben	1	heterozygote
DBVPG1106	UWOPS05_227_2	0.00732506	M	0.483756	Ben	1	heterozygote
DBVPG1106	UWOPS05_217_3	0.00730721	M	0.450098	Ben	1	heterozygote
DBVPG1373	YJM975	0.000853879	M	0.40177	Ben	1	heterozygote
DBVPG1373	YJM978	0.000870074	M	0.427358	Ben	1	heterozygote
DBVPG1373	YJM981	0.000893882	M	0.430439	Ben	1	heterozygote
DBVPG1373	BC187	0.00132322	M	0.35464	Ben	1	heterozygote
DBVPG1373	273614N	0.00298777	M	0.436008	Ben	1	heterozygote
DBVPG1373	Y12	0.00685543	M	0.410093	Ben	1	heterozygote
DBVPG1373	NCYC110	0.00707765	M	0.461527	Ben	1	heterozygote
DBVPG1373	DBVPG6044	0.00740791	M	0.474947	Ben	1	heterozygote
DBVPG1373	SK1	0.00696533	M	0.421412	Ben	1	heterozygote
DBVPG1373	Y55	0.00506612	M	0.363126	Ben	1	heterozygote
YJM975	DBVPG6765	0.000883733	M	0.310436	Ben	1	heterozygote
YJM975	UWOPS83_787_3	0.00595515	M	0.25238	Ben	1	heterozygote
YJM975	YPS606	0.00643377	M	0.386192	Ben	1	heterozygote
YJM975	YPS128	0.00649174	M	0.465312	Ben	1	heterozygote
YJM975	UWOPS87_2421	0.00579476	M	0.323152	Ben	1	heterozygote
YJM975	UWOPS03_461_4	0.0072815	M	0.342237	Ben	1	heterozygote
YJM975	UWOPS05_227_2	0.00742312	M	0.386237	Ben	1	heterozygote
YJM975	UWOPS05_217_3	0.0073024	M	0.452616	Ben	1	heterozygote
YJM978	DBVPG6765	0.000898679	M	0.293119	Ben	1	heterozygote
YJM978	UWOPS83_787_3	0.00588991	M	0.358263	Ben	1	heterozygote
YJM978	YPS606	0.00647275	M	0.449585	Ben	1	heterozygote
YJM978	YPS128	0.00654973	M	0.449019	Ben	1	heterozygote
YJM978	UWOPS87_2421	0.00588251	M	0.313818	Ben	1	heterozygote
YJM978	UWOPS03_461_4	0.00742019	M	0.375392	Ben	1	heterozygote
YJM978	UWOPS05_227_2	0.00738758	M	0.347783	Ben	1	heterozygote
YJM978	UWOPS05_217_3	0.00740646	M	0.44002	Ben	1	heterozygote
YJM981	DBVPG6765	0.000980986	M	0.422081	Ben	1	heterozygote
YJM981	UWOPS83_787_3	0.00568014	M	0.319073	Ben	1	heterozygote
YJM981	YPS606	0.00620831	M	0.468687	Ben	1	heterozygote
YJM981	YPS128	0.00628202	M	0.464894	Ben	1	heterozygote
YJM981	UWOPS87_2421	0.00564556	M	0.414544	Ben	1	heterozygote
YJM981	UWOPS03_461_4	0.00733813	M	0.370717	Ben	1	heterozygote
YJM981	UWOPS05_227_2	0.00727188	M	0.427982	Ben	1	heterozygote
YJM981	UWOPS05_217_3	0.00732326	M	0.437156	Ben	1	heterozygote
DBVPG6765	BC187	0.00129204	M	NA	Ben	1	heterozygote
DBVPG6765	273614N	0.00306652	M	0.410788	Ben	1	heterozygote
DBVPG6765	Y12	0.00710711	M	0.441003	Ben	1	heterozygote
DBVPG6765	NCYC110	0.00735866	M	0.465384	Ben	1	heterozygote
DBVPG6765	DBVPG6044	0.00747287	M	0.405222	Ben	1	heterozygote
DBVPG6765	SK1	0.0071627	M	0.421356	Ben	1	heterozygote
DBVPG6765	Y55	0.00510327	M	0.414476	Ben	1	heterozygote
BC187	UWOPS83_787_3	0.0054736	M	0.351797	Ben	1	heterozygote
BC187	YPS606	0.00609374	M	0.412142	Ben	1	heterozygote
BC187	YPS128	0.00613207	M	0.422169	Ben	1	heterozygote
BC187	UWOPS87_2421	0.00542409	M	0.32992	Ben	1	heterozygote
BC187	UWOPS03_461_4	0.00710211	M	0.467058	Ben	1	heterozygote
BC187	UWOPS05_227_2	0.00721079	M	0.467128	Ben	1	heterozygote
BC187	UWOPS05_217_3	0.00733835	M	0.419524	Ben	1	heterozygote
273614N	UWOPS83_787_3	0.00535106	M	0.439325	Ben	1	heterozygote
273614N	YPS606	0.00563893	M	0.469052	Ben	1	heterozygote
273614N	YPS128	0.00575286	M	0.436909	Ben	1	heterozygote
273614N	UWOPS87_2421	0.00529774	M	0.389943	Ben	1	heterozygote
273614N	UWOPS03_461_4	0.00695042	M	0.415092	Ben	1	heterozygote
273614N	UWOPS05_227_2	0.00698721	M	0.484709	Ben	1	heterozygote
273614N	UWOPS05_217_3	0.0067729	M	0.448325	Ben	1	heterozygote
UWOPS83_787_3	Y12	0.00429625	M	0.363753	Ben	1	heterozygote
UWOPS83_787_3	NCYC110	0.00511548	M	0.392633	Ben	1	heterozygote
UWOPS83_787_3	DBVPG6044	0.00525053	M	0.385574	Ben	1	heterozygote
UWOPS83_787_3	SK1	0.0053438	M	0.428801	Ben	1	heterozygote
UWOPS83_787_3	Y55	0.00560971	M	0.344924	Ben	1	heterozygote
YPS606	Y12	0.00407652	M	0.481078	Ben	1	heterozygote
YPS606	NCYC110	0.00512867	M	0.5234	Ben	1	heterozygote
YPS606	DBVPG6044	0.00513683	M	0.42602	Ben	1	heterozygote
YPS606	SK1	0.0052639	M	0.471406	Ben	1	heterozygote
YPS606	Y55	0.00568116	M	0.452539	Ben	1	heterozygote
YPS128	Y12	0.00407525	M	0.459958	Ben	1	heterozygote
YPS128	NCYC110	0.00522898	M	0.485978	Ben	1	heterozygote
YPS128	DBVPG6044	0.00528875	M	0.474735	Ben	1	heterozygote
YPS128	SK1	0.00536518	M	0.381035	Ben	1	heterozygote
YPS128	Y55	0.00576296	M	0.521509	Ben	1	heterozygote
Y12	UWOPS87_2421	0.0048526	M	0.38385	Ben	1	heterozygote
Y12	UWOPS03_461_4	0.00600204	M	0.434902	Ben	1	heterozygote
Y12	UWOPS05_227_2	0.00608994	M	0.417575	Ben	1	heterozygote
Y12	UWOPS05_217_3	0.00599737	M	0.412819	Ben	1	heterozygote
UWOPS87_2421	NCYC110	0.00569892	M	0.397001	Ben	1	heterozygote
UWOPS87_2421	DBVPG6044	0.0058212	M	0.481177	Ben	1	heterozygote
UWOPS87_2421	SK1	0.00591015	M	0.311225	Ben	1	heterozygote
UWOPS87_2421	Y55	0.00573127	M	0.439586	Ben	1	heterozygote
UWOPS03_461_4	NCYC110	0.00669744	M	0.510395	Ben	1	heterozygote
UWOPS03_461_4	DBVPG6044	0.00659877	M	0.506403	Ben	1	heterozygote
UWOPS03_461_4	SK1	0.00671592	M	0.399868	Ben	1	heterozygote
UWOPS03_461_4	Y55	0.00696736	M	0.430581	Ben	1	heterozygote
UWOPS05_227_2	NCYC110	0.00658209	M	0.505961	Ben	1	heterozygote
UWOPS05_227_2	DBVPG6044	0.00672254	M	0.481121	Ben	1	heterozygote
UWOPS05_227_2	SK1	0.00679774	M	0.45147	Ben	1	heterozygote
UWOPS05_227_2	Y55	0.00703636	M	0.432174	Ben	1	heterozygote
UWOPS05_217_3	NCYC110	0.00673399	M	0.512052	Ben	1	heterozygote
UWOPS05_217_3	DBVPG6044	0.00680283	M	0.449291	Ben	1	heterozygote
UWOPS05_217_3	SK1	0.00694069	M	0.450685	Ben	1	heterozygote
UWOPS05_217_3	Y55	0.00711288	M	0.485888	Ben	1	heterozygote
L_1528	DBVPG1373	0.000931453	M	0.454397	Ben	2	heterozygote
L_1528	DBVPG6765	0.000914709	M	0.443582	Ben	2	heterozygote
L_1528	UWOPS83_787_3	0.00583133	M	0.409908	Ben	2	heterozygote
L_1528	YPS606	0.00642268	M	0.451609	Ben	2	heterozygote
L_1528	YPS128	0.00656802	M	0.461057	Ben	2	heterozygote
L_1528	UWOPS87_2421	0.00577689	M	0.390487	Ben	2	heterozygote
L_1528	UWOPS03_461_4	0.007365	M	0.41434	Ben	2	heterozygote
L_1528	UWOPS05_227_2	0.00754249	M	0.398471	Ben	2	heterozygote
L_1528	UWOPS05_217_3	0.00744619	M	0.430121	Ben	2	heterozygote
L_1374	DBVPG1373	0.000883472	M	0.412081	Ben	2	heterozygote
L_1374	DBVPG6765	0.000818865	M	0.354623	Ben	2	heterozygote
L_1374	UWOPS83_787_3	0.00564903	M	0.368921	Ben	2	heterozygote
L_1374	YPS606	0.00632129	M	0.390842	Ben	2	heterozygote
L_1374	YPS128	0.00639782	M	0.441766	Ben	2	heterozygote
L_1374	UWOPS87_2421	0.00570913	M	0.325903	Ben	2	heterozygote
L_1374	UWOPS03_461_4	0.00719579	M	0.395588	Ben	2	heterozygote
L_1374	UWOPS05_227_2	0.00733223	M	0.404344	Ben	2	heterozygote
L_1374	UWOPS05_217_3	0.00718896	M	0.374767	Ben	2	heterozygote
DBVPG1106	DBVPG1373	0.000800171	M	0.45603	Ben	2	heterozygote
DBVPG1106	DBVPG6765	0.000932198	M	0.403991	Ben	2	heterozygote
DBVPG1106	UWOPS83_787_3	0.00569528	M	0.372972	Ben	2	heterozygote
DBVPG1106	YPS606	0.00624408	M	0.535142	Ben	2	heterozygote
DBVPG1106	YPS128	0.00636966	M	0.496079	Ben	2	heterozygote
DBVPG1106	UWOPS87_2421	0.0056769	M	0.44858	Ben	2	heterozygote
DBVPG1106	UWOPS03_461_4	0.0070807	M	0.413156	Ben	2	heterozygote
DBVPG1106	UWOPS05_227_2	0.00732506	M	0.451162	Ben	2	heterozygote
DBVPG1106	UWOPS05_217_3	0.00730721	M	0.379088	Ben	2	heterozygote
DBVPG1373	YJM975	0.000853879	M	0.326119	Ben	2	heterozygote
DBVPG1373	YJM978	0.000870074	M	0.370982	Ben	2	heterozygote
DBVPG1373	YJM981	0.000893882	M	0.443714	Ben	2	heterozygote
DBVPG1373	BC187	0.00132322	M	0.350038	Ben	2	heterozygote
DBVPG1373	273614N	0.00298777	M	0.412138	Ben	2	heterozygote
DBVPG1373	Y12	0.00685543	M	0.439658	Ben	2	heterozygote
DBVPG1373	NCYC110	0.00707765	M	0.496742	Ben	2	heterozygote
DBVPG1373	DBVPG6044	0.00740791	M	0.482611	Ben	2	heterozygote
DBVPG1373	SK1	0.00696533	M	0.419873	Ben	2	heterozygote
DBVPG1373	Y55	0.00506612	M	0.369844	Ben	2	heterozygote
YJM975	DBVPG6765	0.000883733	M	0.376509	Ben	2	heterozygote
YJM975	UWOPS83_787_3	0.00595515	M	0.271038	Ben	2	heterozygote
YJM975	YPS606	0.00643377	M	0.339838	Ben	2	heterozygote
YJM975	YPS128	0.00649174	M	0.499505	Ben	2	heterozygote
YJM975	UWOPS87_2421	0.00579476	M	0.333131	Ben	2	heterozygote
YJM975	UWOPS03_461_4	0.0072815	M	0.37555	Ben	2	heterozygote
YJM975	UWOPS05_227_2	0.00742312	M	0.379539	Ben	2	heterozygote
YJM975	UWOPS05_217_3	0.0073024	M	0.457332	Ben	2	heterozygote
YJM978	DBVPG6765	0.000898679	M	0.381762	Ben	2	heterozygote
YJM978	UWOPS83_787_3	0.00588991	M	0.241421	Ben	2	heterozygote
YJM978	YPS606	0.00647275	M	0.48311	Ben	2	heterozygote
YJM978	YPS128	0.00654973	M	0.458486	Ben	2	heterozygote
YJM978	UWOPS87_2421	0.00588251	M	0.351733	Ben	2	heterozygote
YJM978	UWOPS03_461_4	0.00742019	M	0.391693	Ben	2	heterozygote
YJM978	UWOPS05_227_2	0.00738758	M	0.408793	Ben	2	heterozygote
YJM978	UWOPS05_217_3	0.00740646	M	0.414875	Ben	2	heterozygote
YJM981	DBVPG6765	0.000980986	M	0.416432	Ben	2	heterozygote
YJM981	UWOPS83_787_3	0.00568014	M	0.302646	Ben	2	heterozygote
YJM981	YPS606	0.00620831	M	0.447707	Ben	2	heterozygote
YJM981	YPS128	0.00628202	M	0.479695	Ben	2	heterozygote
YJM981	UWOPS87_2421	0.00564556	M	0.444092	Ben	2	heterozygote
YJM981	UWOPS03_461_4	0.00733813	M	0.422401	Ben	2	heterozygote
YJM981	UWOPS05_227_2	0.00727188	M	0.44751	Ben	2	heterozygote
YJM981	UWOPS05_217_3	0.00732326	M	0.415042	Ben	2	heterozygote
DBVPG6765	BC187	0.00129204	M	0.340812	Ben	2	heterozygote
DBVPG6765	273614N	0.00306652	M	0.414426	Ben	2	heterozygote
DBVPG6765	Y12	0.00710711	M	0.450543	Ben	2	heterozygote
DBVPG6765	NCYC110	0.00735866	M	0.445102	Ben	2	heterozygote
DBVPG6765	DBVPG6044	0.00747287	M	0.400396	Ben	2	heterozygote
DBVPG6765	SK1	0.0071627	M	0.440037	Ben	2	heterozygote
DBVPG6765	Y55	0.00510327	M	0.414484	Ben	2	heterozygote
BC187	UWOPS83_787_3	0.0054736	M	0.369219	Ben	2	heterozygote
BC187	YPS606	0.00609374	M	0.38546	Ben	2	heterozygote
BC187	YPS128	0.00613207	M	0.40399	Ben	2	heterozygote
BC187	UWOPS87_2421	0.00542409	M	0.325518	Ben	2	heterozygote
BC187	UWOPS03_461_4	0.00710211	M	0.463657	Ben	2	heterozygote
BC187	UWOPS05_227_2	0.00721079	M	0.527241	Ben	2	heterozygote
BC187	UWOPS05_217_3	0.00733835	M	0.433854	Ben	2	heterozygote
273614N	UWOPS83_787_3	0.00535106	M	0.458978	Ben	2	heterozygote
273614N	YPS606	0.00563893	M	0.491686	Ben	2	heterozygote
273614N	YPS128	0.00575286	M	NA	Ben	2	heterozygote
273614N	UWOPS87_2421	0.00529774	M	0.415506	Ben	2	heterozygote
273614N	UWOPS03_461_4	0.00695042	M	0.432079	Ben	2	heterozygote
273614N	UWOPS05_227_2	0.00698721	M	0.500063	Ben	2	heterozygote
273614N	UWOPS05_217_3	0.0067729	M	0.470687	Ben	2	heterozygote
UWOPS83_787_3	Y12	0.00429625	M	0.381702	Ben	2	heterozygote
UWOPS83_787_3	NCYC110	0.00511548	M	0.379131	Ben	2	heterozygote
UWOPS83_787_3	DBVPG6044	0.00525053	M	0.251273	Ben	2	heterozygote
UWOPS83_787_3	SK1	0.0053438	M	0.388394	Ben	2	heterozygote
UWOPS83_787_3	Y55	0.00560971	M	0.364061	Ben	2	heterozygote
YPS606	Y12	0.00407652	M	0.466585	Ben	2	heterozygote
YPS606	NCYC110	0.00512867	M	0.53405	Ben	2	heterozygote
YPS606	DBVPG6044	0.00513683	M	0.443724	Ben	2	heterozygote
YPS606	SK1	0.0052639	M	0.4256	Ben	2	heterozygote
YPS606	Y55	0.00568116	M	0.457721	Ben	2	heterozygote
YPS128	Y12	0.00407525	M	0.425387	Ben	2	heterozygote
YPS128	NCYC110	0.00522898	M	0.499766	Ben	2	heterozygote
YPS128	DBVPG6044	0.00528875	M	0.449513	Ben	2	heterozygote
YPS128	SK1	0.00536518	M	0.428204	Ben	2	heterozygote
YPS128	Y55	0.00576296	M	0.508051	Ben	2	heterozygote
Y12	UWOPS87_2421	0.0048526	M	0.380091	Ben	2	heterozygote
Y12	UWOPS03_461_4	0.00600204	M	0.507302	Ben	2	heterozygote
Y12	UWOPS05_227_2	0.00608994	M	0.401054	Ben	2	heterozygote
Y12	UWOPS05_217_3	0.00599737	M	0.413715	Ben	2	heterozygote
UWOPS87_2421	NCYC110	0.00569892	M	0.403972	Ben	2	heterozygote
UWOPS87_2421	DBVPG6044	0.0058212	M	0.437489	Ben	2	heterozygote
UWOPS87_2421	SK1	0.00591015	M	0.300346	Ben	2	heterozygote
UWOPS87_2421	Y55	0.00573127	M	0.445597	Ben	2	heterozygote
UWOPS03_461_4	NCYC110	0.00669744	M	0.503484	Ben	2	heterozygote
UWOPS03_461_4	DBVPG6044	0.00659877	M	0.497388	Ben	2	heterozygote
UWOPS03_461_4	SK1	0.00671592	M	0.382345	Ben	2	heterozygote
UWOPS03_461_4	Y55	0.00696736	M	0.426485	Ben	2	heterozygote
UWOPS05_227_2	NCYC110	0.00658209	M	0.505447	Ben	2	heterozygote
UWOPS05_227_2	DBVPG6044	0.00672254	M	0.469845	Ben	2	heterozygote
UWOPS05_227_2	SK1	0.00679774	M	0.388029	Ben	2	heterozygote
UWOPS05_227_2	Y55	0.00703636	M	0.428385	Ben	2	heterozygote
UWOPS05_217_3	NCYC110	0.00673399	M	0.518362	Ben	2	heterozygote
UWOPS05_217_3	DBVPG6044	0.00680283	M	0.441775	Ben	2	heterozygote
UWOPS05_217_3	SK1	0.00694069	M	0.393452	Ben	2	heterozygote
UWOPS05_217_3	Y55	0.00711288	M	0.495366	Ben	2	heterozygote
L_1528	DBVPG1373	0.000931453	M	0.408983	Ben	3	heterozygote
L_1528	DBVPG6765	0.000914709	M	0.39619	Ben	3	heterozygote
L_1528	UWOPS83_787_3	0.00583133	M	0.436933	Ben	3	heterozygote
L_1528	YPS606	0.00642268	M	0.418093	Ben	3	heterozygote
L_1528	YPS128	0.00656802	M	0.446853	Ben	3	heterozygote
L_1528	UWOPS87_2421	0.00577689	M	0.376631	Ben	3	heterozygote
L_1528	UWOPS03_461_4	0.007365	M	0.543769	Ben	3	heterozygote
L_1528	UWOPS05_227_2	0.00754249	M	0.486817	Ben	3	heterozygote
L_1528	UWOPS05_217_3	0.00744619	M	0.472757	Ben	3	heterozygote
L_1374	DBVPG1373	0.000883472	M	0.394827	Ben	3	heterozygote
L_1374	DBVPG6765	0.000818865	M	0.347248	Ben	3	heterozygote
L_1374	UWOPS83_787_3	0.00564903	M	0.404149	Ben	3	heterozygote
L_1374	YPS606	0.00632129	M	0.481122	Ben	3	heterozygote
L_1374	YPS128	0.00639782	M	0.391884	Ben	3	heterozygote
L_1374	UWOPS87_2421	0.00570913	M	0.339049	Ben	3	heterozygote
L_1374	UWOPS03_461_4	0.00719579	M	0.353803	Ben	3	heterozygote
L_1374	UWOPS05_227_2	0.00733223	M	0.390373	Ben	3	heterozygote
L_1374	UWOPS05_217_3	0.00718896	M	0.330898	Ben	3	heterozygote
DBVPG1106	DBVPG1373	0.000800171	M	0.490482	Ben	3	heterozygote
DBVPG1106	DBVPG6765	0.000932198	M	0.423787	Ben	3	heterozygote
DBVPG1106	UWOPS83_787_3	0.00569528	M	0.392336	Ben	3	heterozygote
DBVPG1106	YPS606	0.00624408	M	0.542336	Ben	3	heterozygote
DBVPG1106	YPS128	0.00636966	M	0.465996	Ben	3	heterozygote
DBVPG1106	UWOPS87_2421	0.0056769	M	0.348982	Ben	3	heterozygote
DBVPG1106	UWOPS03_461_4	0.0070807	M	0.386019	Ben	3	heterozygote
DBVPG1106	UWOPS05_227_2	0.00732506	M	0.472886	Ben	3	heterozygote
DBVPG1106	UWOPS05_217_3	0.00730721	M	0.385712	Ben	3	heterozygote
DBVPG1373	YJM975	0.000853879	M	0.286746	Ben	3	heterozygote
DBVPG1373	YJM978	0.000870074	M	0.371086	Ben	3	heterozygote
DBVPG1373	YJM981	0.000893882	M	0.385399	Ben	3	heterozygote
DBVPG1373	BC187	0.00132322	M	0.362809	Ben	3	heterozygote
DBVPG1373	273614N	0.00298777	M	0.402299	Ben	3	heterozygote
DBVPG1373	Y12	0.00685543	M	0.450399	Ben	3	heterozygote
DBVPG1373	NCYC110	0.00707765	M	0.483658	Ben	3	heterozygote
DBVPG1373	DBVPG6044	0.00740791	M	0.467141	Ben	3	heterozygote
DBVPG1373	SK1	0.00696533	M	0.397589	Ben	3	heterozygote
DBVPG1373	Y55	0.00506612	M	0.307964	Ben	3	heterozygote
YJM975	DBVPG6765	0.000883733	M	0.257125	Ben	3	heterozygote
YJM975	UWOPS83_787_3	0.00595515	M	0.227294	Ben	3	heterozygote
YJM975	YPS606	0.00643377	M	0.361521	Ben	3	heterozygote
YJM975	YPS128	0.00649174	M	0.440499	Ben	3	heterozygote
YJM975	UWOPS87_2421	0.00579476	M	0.3014	Ben	3	heterozygote
YJM975	UWOPS03_461_4	0.0072815	M	0.373607	Ben	3	heterozygote
YJM975	UWOPS05_227_2	0.00742312	M	0.37084	Ben	3	heterozygote
YJM975	UWOPS05_217_3	0.0073024	M	0.39041	Ben	3	heterozygote
YJM978	DBVPG6765	0.000898679	M	0.306608	Ben	3	heterozygote
YJM978	UWOPS83_787_3	0.00588991	M	0.386008	Ben	3	heterozygote
YJM978	YPS606	0.00647275	M	0.395918	Ben	3	heterozygote
YJM978	YPS128	0.00654973	M	0.389148	Ben	3	heterozygote
YJM978	UWOPS87_2421	0.00588251	M	0.280648	Ben	3	heterozygote
YJM978	UWOPS03_461_4	0.00742019	M	0.395037	Ben	3	heterozygote
YJM978	UWOPS05_227_2	0.00738758	M	0.360878	Ben	3	heterozygote
YJM978	UWOPS05_217_3	0.00740646	M	0.434632	Ben	3	heterozygote
YJM981	DBVPG6765	0.000980986	M	0.353902	Ben	3	heterozygote
YJM981	UWOPS83_787_3	0.00568014	M	0.285394	Ben	3	heterozygote
YJM981	YPS606	0.00620831	M	0.472452	Ben	3	heterozygote
YJM981	YPS128	0.00628202	M	0.49889	Ben	3	heterozygote
YJM981	UWOPS87_2421	0.00564556	M	0.41535	Ben	3	heterozygote
YJM981	UWOPS03_461_4	0.00733813	M	0.402189	Ben	3	heterozygote
YJM981	UWOPS05_227_2	0.00727188	M	0.497729	Ben	3	heterozygote
YJM981	UWOPS05_217_3	0.00732326	M	0.50014	Ben	3	heterozygote
DBVPG6765	BC187	0.00129204	M	0.29519	Ben	3	heterozygote
DBVPG6765	273614N	0.00306652	M	0.409862	Ben	3	heterozygote
DBVPG6765	Y12	0.00710711	M	0.429621	Ben	3	heterozygote
DBVPG6765	NCYC110	0.00735866	M	0.449413	Ben	3	heterozygote
DBVPG6765	DBVPG6044	0.00747287	M	0.340536	Ben	3	heterozygote
DBVPG6765	SK1	0.0071627	M	0.360592	Ben	3	heterozygote
DBVPG6765	Y55	0.00510327	M	0.427964	Ben	3	heterozygote
BC187	UWOPS83_787_3	0.0054736	M	0.358768	Ben	3	heterozygote
BC187	YPS606	0.00609374	M	0.391468	Ben	3	heterozygote
BC187	YPS128	0.00613207	M	0.38442	Ben	3	heterozygote
BC187	UWOPS87_2421	0.00542409	M	0.348589	Ben	3	heterozygote
BC187	UWOPS03_461_4	0.00710211	M	0.409333	Ben	3	heterozygote
BC187	UWOPS05_227_2	0.00721079	M	0.50012	Ben	3	heterozygote
BC187	UWOPS05_217_3	0.00733835	M	0.389324	Ben	3	heterozygote
273614N	UWOPS83_787_3	0.00535106	M	0.467286	Ben	3	heterozygote
273614N	YPS606	0.00563893	M	0.474576	Ben	3	heterozygote
273614N	YPS128	0.00575286	M	0.459024	Ben	3	heterozygote
273614N	UWOPS87_2421	0.00529774	M	0.404211	Ben	3	heterozygote
273614N	UWOPS03_461_4	0.00695042	M	0.385706	Ben	3	heterozygote
273614N	UWOPS05_227_2	0.00698721	M	0.467467	Ben	3	heterozygote
273614N	UWOPS05_217_3	0.0067729	M	0.472814	Ben	3	heterozygote
UWOPS83_787_3	Y12	0.00429625	M	0.405996	Ben	3	heterozygote
UWOPS83_787_3	NCYC110	0.00511548	M	0.323706	Ben	3	heterozygote
UWOPS83_787_3	DBVPG6044	0.00525053	M	0.325146	Ben	3	heterozygote
UWOPS83_787_3	SK1	0.0053438	M	0.445133	Ben	3	heterozygote
UWOPS83_787_3	Y55	0.00560971	M	0.336057	Ben	3	heterozygote
YPS606	Y12	0.00407652	M	0.488192	Ben	3	heterozygote
YPS606	NCYC110	0.00512867	M	0.512008	Ben	3	heterozygote
YPS606	DBVPG6044	0.00513683	M	0.394614	Ben	3	heterozygote
YPS606	SK1	0.0052639	M	NA	Ben	3	heterozygote
YPS606	Y55	0.00568116	M	0.414343	Ben	3	heterozygote
YPS128	Y12	0.00407525	M	0.460254	Ben	3	heterozygote
YPS128	NCYC110	0.00522898	M	0.489531	Ben	3	heterozygote
YPS128	DBVPG6044	0.00528875	M	0.443865	Ben	3	heterozygote
YPS128	SK1	0.00536518	M	0.451267	Ben	3	heterozygote
YPS128	Y55	0.00576296	M	0.472538	Ben	3	heterozygote
Y12	UWOPS87_2421	0.0048526	M	0.37983	Ben	3	heterozygote
Y12	UWOPS03_461_4	0.00600204	M	0.515213	Ben	3	heterozygote
Y12	UWOPS05_227_2	0.00608994	M	0.388793	Ben	3	heterozygote
Y12	UWOPS05_217_3	0.00599737	M	0.424471	Ben	3	heterozygote
UWOPS87_2421	NCYC110	0.00569892	M	0.352777	Ben	3	heterozygote
UWOPS87_2421	DBVPG6044	0.0058212	M	0.372808	Ben	3	heterozygote
UWOPS87_2421	SK1	0.00591015	M	0.299765	Ben	3	heterozygote
UWOPS87_2421	Y55	0.00573127	M	0.451088	Ben	3	heterozygote
UWOPS03_461_4	NCYC110	0.00669744	M	0.465467	Ben	3	heterozygote
UWOPS03_461_4	DBVPG6044	0.00659877	M	0.510016	Ben	3	heterozygote
UWOPS03_461_4	SK1	0.00671592	M	0.334531	Ben	3	heterozygote
UWOPS03_461_4	Y55	0.00696736	M	0.404457	Ben	3	heterozygote
UWOPS05_227_2	NCYC110	0.00658209	M	0.482155	Ben	3	heterozygote
UWOPS05_227_2	DBVPG6044	0.00672254	M	0.503877	Ben	3	heterozygote
UWOPS05_227_2	SK1	0.00679774	M	0.389183	Ben	3	heterozygote
UWOPS05_227_2	Y55	0.00703636	M	0.444506	Ben	3	heterozygote
UWOPS05_217_3	NCYC110	0.00673399	M	0.5003	Ben	3	heterozygote
UWOPS05_217_3	DBVPG6044	0.00680283	M	0.431992	Ben	3	heterozygote
UWOPS05_217_3	SK1	0.00694069	M	0.395427	Ben	3	heterozygote
UWOPS05_217_3	Y55	0.00711288	M	0.495724	Ben	3	heterozygote
L_1528	DBVPG1373	0.000931453	M	0.409173	Ben	4	heterozygote
L_1528	DBVPG6765	0.000914709	M	0.4085	Ben	4	heterozygote
L_1528	UWOPS83_787_3	0.00583133	M	0.466957	Ben	4	heterozygote
L_1528	YPS606	0.00642268	M	0.470636	Ben	4	heterozygote
L_1528	YPS128	0.00656802	M	0.425125	Ben	4	heterozygote
L_1528	UWOPS87_2421	0.00577689	M	0.372555	Ben	4	heterozygote
L_1528	UWOPS03_461_4	0.007365	M	0.537808	Ben	4	heterozygote
L_1528	UWOPS05_227_2	0.00754249	M	0.456184	Ben	4	heterozygote
L_1528	UWOPS05_217_3	0.00744619	M	0.476154	Ben	4	heterozygote
L_1374	DBVPG1373	0.000883472	M	0.423657	Ben	4	heterozygote
L_1374	DBVPG6765	0.000818865	M	0.324852	Ben	4	heterozygote
L_1374	UWOPS83_787_3	0.00564903	M	0.405297	Ben	4	heterozygote
L_1374	YPS606	0.00632129	M	0.392869	Ben	4	heterozygote
L_1374	YPS128	0.00639782	M	0.405732	Ben	4	heterozygote
L_1374	UWOPS87_2421	0.00570913	M	0.387651	Ben	4	heterozygote
L_1374	UWOPS03_461_4	0.00719579	M	0.381331	Ben	4	heterozygote
L_1374	UWOPS05_227_2	0.00733223	M	0.393412	Ben	4	heterozygote
L_1374	UWOPS05_217_3	0.00718896	M	0.337765	Ben	4	heterozygote
DBVPG1106	DBVPG1373	0.000800171	M	0.472679	Ben	4	heterozygote
DBVPG1106	DBVPG6765	0.000932198	M	0.387414	Ben	4	heterozygote
DBVPG1106	UWOPS83_787_3	0.00569528	M	0.397376	Ben	4	heterozygote
DBVPG1106	YPS606	0.00624408	M	0.537612	Ben	4	heterozygote
DBVPG1106	YPS128	0.00636966	M	0.57798	Ben	4	heterozygote
DBVPG1106	UWOPS87_2421	0.0056769	M	0.40196	Ben	4	heterozygote
DBVPG1106	UWOPS03_461_4	0.0070807	M	0.42866	Ben	4	heterozygote
DBVPG1106	UWOPS05_227_2	0.00732506	M	0.475305	Ben	4	heterozygote
DBVPG1106	UWOPS05_217_3	0.00730721	M	0.399494	Ben	4	heterozygote
DBVPG1373	YJM975	0.000853879	M	0.298186	Ben	4	heterozygote
DBVPG1373	YJM978	0.000870074	M	0.367217	Ben	4	heterozygote
DBVPG1373	YJM981	0.000893882	M	NA	Ben	4	heterozygote
DBVPG1373	BC187	0.00132322	M	0.337011	Ben	4	heterozygote
DBVPG1373	273614N	0.00298777	M	0.392035	Ben	4	heterozygote
DBVPG1373	Y12	0.00685543	M	0.419846	Ben	4	heterozygote
DBVPG1373	NCYC110	0.00707765	M	0.465347	Ben	4	heterozygote
DBVPG1373	DBVPG6044	0.00740791	M	0.456683	Ben	4	heterozygote
DBVPG1373	SK1	0.00696533	M	0.368371	Ben	4	heterozygote
DBVPG1373	Y55	0.00506612	M	0.331773	Ben	4	heterozygote
YJM975	DBVPG6765	0.000883733	M	0.283316	Ben	4	heterozygote
YJM975	UWOPS83_787_3	0.00595515	M	0.277694	Ben	4	heterozygote
YJM975	YPS606	0.00643377	M	0.33735	Ben	4	heterozygote
YJM975	YPS128	0.00649174	M	0.48019	Ben	4	heterozygote
YJM975	UWOPS87_2421	0.00579476	M	0.295888	Ben	4	heterozygote
YJM975	UWOPS03_461_4	0.0072815	M	0.354813	Ben	4	heterozygote
YJM975	UWOPS05_227_2	0.00742312	M	0.405675	Ben	4	heterozygote
YJM975	UWOPS05_217_3	0.0073024	M	0.451843	Ben	4	heterozygote
YJM978	DBVPG6765	0.000898679	M	0.354073	Ben	4	heterozygote
YJM978	UWOPS83_787_3	0.00588991	M	0.326234	Ben	4	heterozygote
YJM978	YPS606	0.00647275	M	0.39701	Ben	4	heterozygote
YJM978	YPS128	0.00654973	M	0.377459	Ben	4	heterozygote
YJM978	UWOPS87_2421	0.00588251	M	0.291545	Ben	4	heterozygote
YJM978	UWOPS03_461_4	0.00742019	M	0.40005	Ben	4	heterozygote
YJM978	UWOPS05_227_2	0.00738758	M	0.349964	Ben	4	heterozygote
YJM978	UWOPS05_217_3	0.00740646	M	0.393365	Ben	4	heterozygote
YJM981	DBVPG6765	0.000980986	M	0.350104	Ben	4	heterozygote
YJM981	UWOPS83_787_3	0.00568014	M	0.302686	Ben	4	heterozygote
YJM981	YPS606	0.00620831	M	0.459841	Ben	4	heterozygote
YJM981	YPS128	0.00628202	M	0.450347	Ben	4	heterozygote
YJM981	UWOPS87_2421	0.00564556	M	0.385522	Ben	4	heterozygote
YJM981	UWOPS03_461_4	0.00733813	M	0.470129	Ben	4	heterozygote
YJM981	UWOPS05_227_2	0.00727188	M	0.401215	Ben	4	heterozygote
YJM981	UWOPS05_217_3	0.00732326	M	0.389824	Ben	4	heterozygote
DBVPG6765	BC187	0.00129204	M	0.335898	Ben	4	heterozygote
DBVPG6765	273614N	0.00306652	M	0.382274	Ben	4	heterozygote
DBVPG6765	Y12	0.00710711	M	0.428072	Ben	4	heterozygote
DBVPG6765	NCYC110	0.00735866	M	0.390654	Ben	4	heterozygote
DBVPG6765	DBVPG6044	0.00747287	M	0.390459	Ben	4	heterozygote
DBVPG6765	SK1	0.0071627	M	0.392274	Ben	4	heterozygote
DBVPG6765	Y55	0.00510327	M	0.403385	Ben	4	heterozygote
BC187	UWOPS83_787_3	0.0054736	M	0.373168	Ben	4	heterozygote
BC187	YPS606	0.00609374	M	0.405293	Ben	4	heterozygote
BC187	YPS128	0.00613207	M	0.401802	Ben	4	heterozygote
BC187	UWOPS87_2421	0.00542409	M	NA	Ben	4	heterozygote
BC187	UWOPS03_461_4	0.00710211	M	0.479009	Ben	4	heterozygote
BC187	UWOPS05_227_2	0.00721079	M	0.479317	Ben	4	heterozygote
BC187	UWOPS05_217_3	0.00733835	M	0.439817	Ben	4	heterozygote
273614N	UWOPS83_787_3	0.00535106	M	0.484586	Ben	4	heterozygote
273614N	YPS606	0.00563893	M	0.472809	Ben	4	heterozygote
273614N	YPS128	0.00575286	M	0.465144	Ben	4	heterozygote
273614N	UWOPS87_2421	0.00529774	M	0.387428	Ben	4	heterozygote
273614N	UWOPS03_461_4	0.00695042	M	0.394414	Ben	4	heterozygote
273614N	UWOPS05_227_2	0.00698721	M	0.509131	Ben	4	heterozygote
273614N	UWOPS05_217_3	0.0067729	M	0.477593	Ben	4	heterozygote
UWOPS83_787_3	Y12	0.00429625	M	0.376366	Ben	4	heterozygote
UWOPS83_787_3	NCYC110	0.00511548	M	0.355993	Ben	4	heterozygote
UWOPS83_787_3	DBVPG6044	0.00525053	M	0.293192	Ben	4	heterozygote
UWOPS83_787_3	SK1	0.0053438	M	0.385652	Ben	4	heterozygote
UWOPS83_787_3	Y55	0.00560971	M	0.339518	Ben	4	heterozygote
YPS606	Y12	0.00407652	M	0.459806	Ben	4	heterozygote
YPS606	NCYC110	0.00512867	M	0.501541	Ben	4	heterozygote
YPS606	DBVPG6044	0.00513683	M	0.399649	Ben	4	heterozygote
YPS606	SK1	0.0052639	M	0.395688	Ben	4	heterozygote
YPS606	Y55	0.00568116	M	0.436472	Ben	4	heterozygote
YPS128	Y12	0.00407525	M	0.451831	Ben	4	heterozygote
YPS128	NCYC110	0.00522898	M	0.464473	Ben	4	heterozygote
YPS128	DBVPG6044	0.00528875	M	0.46526	Ben	4	heterozygote
YPS128	SK1	0.00536518	M	0.433053	Ben	4	heterozygote
YPS128	Y55	0.00576296	M	0.438662	Ben	4	heterozygote
Y12	UWOPS87_2421	0.0048526	M	0.401275	Ben	4	heterozygote
Y12	UWOPS03_461_4	0.00600204	M	0.522959	Ben	4	heterozygote
Y12	UWOPS05_227_2	0.00608994	M	0.385799	Ben	4	heterozygote
Y12	UWOPS05_217_3	0.00599737	M	0.40271	Ben	4	heterozygote
UWOPS87_2421	NCYC110	0.00569892	M	0.35662	Ben	4	heterozygote
UWOPS87_2421	DBVPG6044	0.0058212	M	0.390109	Ben	4	heterozygote
UWOPS87_2421	SK1	0.00591015	M	0.317679	Ben	4	heterozygote
UWOPS87_2421	Y55	0.00573127	M	0.440598	Ben	4	heterozygote
UWOPS03_461_4	NCYC110	0.00669744	M	0.433925	Ben	4	heterozygote
UWOPS03_461_4	DBVPG6044	0.00659877	M	0.445301	Ben	4	heterozygote
UWOPS03_461_4	SK1	0.00671592	M	0.379947	Ben	4	heterozygote
UWOPS03_461_4	Y55	0.00696736	M	0.41809	Ben	4	heterozygote
UWOPS05_227_2	NCYC110	0.00658209	M	0.43505	Ben	4	heterozygote
UWOPS05_227_2	DBVPG6044	0.00672254	M	0.475326	Ben	4	heterozygote
UWOPS05_227_2	SK1	0.00679774	M	0.407024	Ben	4	heterozygote
UWOPS05_227_2	Y55	0.00703636	M	0.438006	Ben	4	heterozygote
UWOPS05_217_3	NCYC110	0.00673399	M	0.463811	Ben	4	heterozygote
UWOPS05_217_3	DBVPG6044	0.00680283	M	0.481256	Ben	4	heterozygote
UWOPS05_217_3	SK1	0.00694069	M	0.409028	Ben	4	heterozygote
UWOPS05_217_3	Y55	0.00711288	M	0.495844	Ben	4	heterozygote
L_1528	L_1374	0.000821213	D	0.500743	DM	1	heterozygote
L_1528	DBVPG1106	0.00104286	D	0.460673	DM	1	heterozygote
L_1528	YJM975	0.000977554	D	0.42051	DM	1	heterozygote
L_1528	YJM978	0.000979299	D	0.468816	DM	1	heterozygote
L_1528	YJM981	0.00116355	D	0.412608	DM	1	heterozygote
L_1528	BC187	0.00141478	D	0.402673	DM	1	heterozygote
L_1528	273614N	0.00324467	D	0.476691	DM	1	heterozygote
L_1528	Y12	0.00712247	D	0.488364	DM	1	heterozygote
L_1528	NCYC110	0.00738734	D	0.443453	DM	1	heterozygote
L_1528	DBVPG6044	0.00749223	D	0.511617	DM	1	heterozygote
L_1528	SK1	0.00706977	D	0.434611	DM	1	heterozygote
L_1528	Y55	0.00509308	D	0.501013	DM	1	heterozygote
L_1374	DBVPG1106	0.000805956	D	0.463991	DM	1	heterozygote
L_1374	YJM975	0.000772412	D	0.356976	DM	1	heterozygote
L_1374	YJM978	0.000843953	D	0.438623	DM	1	heterozygote
L_1374	YJM981	0.000891485	D	0.441492	DM	1	heterozygote
L_1374	BC187	0.00128694	D	0.510731	DM	1	heterozygote
L_1374	273614N	0.00304398	D	0.505108	DM	1	heterozygote
L_1374	Y12	0.0067627	D	0.471059	DM	1	heterozygote
L_1374	NCYC110	0.00724383	D	0.452979	DM	1	heterozygote
L_1374	DBVPG6044	0.007298	D	0.51381	DM	1	heterozygote
L_1374	SK1	0.00693047	D	0.400238	DM	1	heterozygote
L_1374	Y55	0.00498316	D	0.496465	DM	1	heterozygote
DBVPG1106	YJM975	0.000815749	D	0.456123	DM	1	heterozygote
DBVPG1106	YJM978	0.00084521	D	0.433424	DM	1	heterozygote
DBVPG1106	YJM981	0.000829467	D	0.38615	DM	1	heterozygote
DBVPG1106	BC187	0.00137308	D	0.361962	DM	1	heterozygote
DBVPG1106	273614N	0.00295359	D	0.483264	DM	1	heterozygote
DBVPG1106	Y12	0.00687863	D	0.334804	DM	1	heterozygote
DBVPG1106	NCYC110	0.00704429	D	0.406931	DM	1	heterozygote
DBVPG1106	DBVPG6044	0.00728973	D	0.467827	DM	1	heterozygote
DBVPG1106	SK1	0.00685021	D	0.468487	DM	1	heterozygote
DBVPG1106	Y55	0.00487704	D	0.487492	DM	1	heterozygote
YJM975	YJM978	0.000189782	D	0.280096	DM	1	heterozygote
YJM975	YJM981	0.000255038	D	0.338682	DM	1	heterozygote
YJM975	BC187	0.00119272	D	0.34516	DM	1	heterozygote
YJM975	273614N	0.00305208	D	0.447272	DM	1	heterozygote
YJM975	Y12	0.00697859	D	0.458276	DM	1	heterozygote
YJM975	NCYC110	0.00726469	D	0.477286	DM	1	heterozygote
YJM975	DBVPG6044	0.00739049	D	0.486834	DM	1	heterozygote
YJM975	SK1	0.00704819	D	0.366224	DM	1	heterozygote
YJM975	Y55	0.0050061	D	0.459883	DM	1	heterozygote
YJM978	YJM981	0.000507565	D	0.420728	DM	1	heterozygote
YJM978	BC187	0.00124486	D	0.434295	DM	1	heterozygote
YJM978	273614N	0.00312095	D	0.505642	DM	1	heterozygote
YJM978	Y12	0.00711929	D	NA	DM	1	heterozygote
YJM978	NCYC110	0.00731624	D	0.393137	DM	1	heterozygote
YJM978	DBVPG6044	0.00745113	D	0.516773	DM	1	heterozygote
YJM978	SK1	0.00706258	D	0.459231	DM	1	heterozygote
YJM978	Y55	0.00508867	D	0.480705	DM	1	heterozygote
YJM981	BC187	0.00112271	D	0.451005	DM	1	heterozygote
YJM981	273614N	0.0030506	D	0.482669	DM	1	heterozygote
YJM981	Y12	0.00664236	D	0.46901	DM	1	heterozygote
YJM981	NCYC110	0.0071804	D	0.2551	DM	1	heterozygote
YJM981	DBVPG6044	0.00738807	D	0.530456	DM	1	heterozygote
YJM981	SK1	0.00693781	D	0.479629	DM	1	heterozygote
YJM981	Y55	0.00498279	D	0.43991	DM	1	heterozygote
BC187	273614N	0.00325424	D	0.464101	DM	1	heterozygote
BC187	Y12	0.0065705	D	0.485649	DM	1	heterozygote
BC187	NCYC110	0.00683857	D	0.345842	DM	1	heterozygote
BC187	DBVPG6044	0.00705632	D	0.503419	DM	1	heterozygote
BC187	SK1	0.00680037	D	0.416104	DM	1	heterozygote
BC187	Y55	0.00490484	D	0.465143	DM	1	heterozygote
273614N	Y12	0.00548179	D	0.470175	DM	1	heterozygote
273614N	NCYC110	0.00660772	D	0.471579	DM	1	heterozygote
273614N	DBVPG6044	0.00673646	D	0.45962	DM	1	heterozygote
273614N	SK1	0.00650431	D	0.491978	DM	1	heterozygote
273614N	Y55	0.00533909	D	0.508716	DM	1	heterozygote
Y12	NCYC110	0.00556845	D	0.382106	DM	1	heterozygote
Y12	DBVPG6044	0.00579323	D	0.460219	DM	1	heterozygote
Y12	SK1	0.00546789	D	0.340185	DM	1	heterozygote
Y12	Y55	0.00635769	D	0.448845	DM	1	heterozygote
NCYC110	DBVPG6044	1e-07	D	0.417608	DM	1	heterozygote
NCYC110	SK1	0.00157377	D	0.319029	DM	1	heterozygote
NCYC110	Y55	0.00271451	D	0.437908	DM	1	heterozygote
DBVPG6044	SK1	0.00154381	D	0.438298	DM	1	heterozygote
DBVPG6044	Y55	0.00279022	D	0.476454	DM	1	heterozygote
SK1	Y55	0.00353353	D	0.470431	DM	1	heterozygote
L_1528	L_1374	0.000821213	D	0.48	DM	2	heterozygote
L_1528	DBVPG1106	0.00104286	D	0.477424	DM	2	heterozygote
L_1528	YJM975	0.000977554	D	0.409678	DM	2	heterozygote
L_1528	YJM978	0.000979299	D	0.462209	DM	2	heterozygote
L_1528	YJM981	0.00116355	D	0.375357	DM	2	heterozygote
L_1528	BC187	0.00141478	D	0.39493	DM	2	heterozygote
L_1528	273614N	0.00324467	D	0.496797	DM	2	heterozygote
L_1528	Y12	0.00712247	D	0.455597	DM	2	heterozygote
L_1528	NCYC110	0.00738734	D	0.416953	DM	2	heterozygote
L_1528	DBVPG6044	0.00749223	D	0.502106	DM	2	heterozygote
L_1528	SK1	0.00706977	D	0.496151	DM	2	heterozygote
L_1528	Y55	0.00509308	D	0.483876	DM	2	heterozygote
L_1374	DBVPG1106	0.000805956	D	0.471612	DM	2	heterozygote
L_1374	YJM975	0.000772412	D	0.342455	DM	2	heterozygote
L_1374	YJM978	0.000843953	D	0.500238	DM	2	heterozygote
L_1374	YJM981	0.000891485	D	0.42367	DM	2	heterozygote
L_1374	BC187	0.00128694	D	0.483087	DM	2	heterozygote
L_1374	273614N	0.00304398	D	0.485174	DM	2	heterozygote
L_1374	Y12	0.0067627	D	0.468827	DM	2	heterozygote
L_1374	NCYC110	0.00724383	D	0.447182	DM	2	heterozygote
L_1374	DBVPG6044	0.007298	D	0.495409	DM	2	heterozygote
L_1374	SK1	0.00693047	D	0.471579	DM	2	heterozygote
L_1374	Y55	0.00498316	D	0.509858	DM	2	heterozygote
DBVPG1106	YJM975	0.000815749	D	0.458088	DM	2	heterozygote
DBVPG1106	YJM978	0.00084521	D	0.449046	DM	2	heterozygote
DBVPG1106	YJM981	0.000829467	D	0.38679	DM	2	heterozygote
DBVPG1106	BC187	0.00137308	D	0.34746	DM	2	heterozygote
DBVPG1106	273614N	0.00295359	D	0.470115	DM	2	heterozygote
DBVPG1106	Y12	0.00687863	D	0.378414	DM	2	heterozygote
DBVPG1106	NCYC110	0.00704429	D	0.401219	DM	2	heterozygote
DBVPG1106	DBVPG6044	0.00728973	D	0.486283	DM	2	heterozygote
DBVPG1106	SK1	0.00685021	D	0.458091	DM	2	heterozygote
DBVPG1106	Y55	0.00487704	D	0.486284	DM	2	heterozygote
YJM975	YJM978	0.000189782	D	0.277246	DM	2	heterozygote
YJM975	YJM981	0.000255038	D	0.327728	DM	2	heterozygote
YJM975	BC187	0.00119272	D	0.349561	DM	2	heterozygote
YJM975	273614N	0.00305208	D	0.458255	DM	2	heterozygote
YJM975	Y12	0.00697859	D	0.44357	DM	2	heterozygote
YJM975	NCYC110	0.00726469	D	0.497886	DM	2	heterozygote
YJM975	DBVPG6044	0.00739049	D	0.476201	DM	2	heterozygote
YJM975	SK1	0.00704819	D	0.364497	DM	2	heterozygote
YJM975	Y55	0.0050061	D	0.458376	DM	2	heterozygote
YJM978	YJM981	0.000507565	D	0.431585	DM	2	heterozygote
YJM978	BC187	0.00124486	D	0.462202	DM	2	heterozygote
YJM978	273614N	0.00312095	D	0.466557	DM	2	heterozygote
YJM978	Y12	0.00711929	D	0.461585	DM	2	heterozygote
YJM978	NCYC110	0.00731624	D	0.390214	DM	2	heterozygote
YJM978	DBVPG6044	0.00745113	D	0.500733	DM	2	heterozygote
YJM978	SK1	0.00706258	D	0.461127	DM	2	heterozygote
YJM978	Y55	0.00508867	D	0.490266	DM	2	heterozygote
YJM981	BC187	0.00112271	D	0.472149	DM	2	heterozygote
YJM981	273614N	0.0030506	D	0.441253	DM	2	heterozygote
YJM981	Y12	0.00664236	D	0.475502	DM	2	heterozygote
YJM981	NCYC110	0.0071804	D	0.252883	DM	2	heterozygote
YJM981	DBVPG6044	0.00738807	D	0.507245	DM	2	heterozygote
YJM981	SK1	0.00693781	D	0.460123	DM	2	heterozygote
YJM981	Y55	0.00498279	D	0.495898	DM	2	heterozygote
BC187	273614N	0.00325424	D	0.45886	DM	2	heterozygote
BC187	Y12	0.0065705	D	0.465343	DM	2	heterozygote
BC187	NCYC110	0.00683857	D	0.345213	DM	2	heterozygote
BC187	DBVPG6044	0.00705632	D	0.524514	DM	2	heterozygote
BC187	SK1	0.00680037	D	0.411498	DM	2	heterozygote
BC187	Y55	0.00490484	D	0.454966	DM	2	heterozygote
273614N	Y12	0.00548179	D	0.453336	DM	2	heterozygote
273614N	NCYC110	0.00660772	D	0.441756	DM	2	heterozygote
273614N	DBVPG6044	0.00673646	D	0.47046	DM	2	heterozygote
273614N	SK1	0.00650431	D	0.479788	DM	2	heterozygote
273614N	Y55	0.00533909	D	0.473055	DM	2	heterozygote
Y12	NCYC110	0.00556845	D	0.392433	DM	2	heterozygote
Y12	DBVPG6044	0.00579323	D	0.427505	DM	2	heterozygote
Y12	SK1	0.00546789	D	0.32927	DM	2	heterozygote
Y12	Y55	0.00635769	D	0.43409	DM	2	heterozygote
NCYC110	DBVPG6044	1e-07	D	0.405185	DM	2	heterozygote
NCYC110	SK1	0.00157377	D	0.34245	DM	2	heterozygote
NCYC110	Y55	0.00271451	D	0.426702	DM	2	heterozygote
DBVPG6044	SK1	0.00154381	D	0.477942	DM	2	heterozygote
DBVPG6044	Y55	0.00279022	D	0.462689	DM	2	heterozygote
SK1	Y55	0.00353353	D	0.471343	DM	2	heterozygote
L_1528	L_1374	0.000821213	D	0.456557	DM	3	heterozygote
L_1528	DBVPG1106	0.00104286	D	0.426447	DM	3	heterozygote
L_1528	YJM975	0.000977554	D	0.376894	DM	3	heterozygote
L_1528	YJM978	0.000979299	D	0.464082	DM	3	heterozygote
L_1528	YJM981	0.00116355	D	0.39663	DM	3	heterozygote
L_1528	BC187	0.00141478	D	0.338704	DM	3	heterozygote
L_1528	273614N	0.00324467	D	0.470954	DM	3	heterozygote
L_1528	Y12	0.00712247	D	0.457059	DM	3	heterozygote
L_1528	NCYC110	0.00738734	D	0.385943	DM	3	heterozygote
L_1528	DBVPG6044	0.00749223	D	0.461615	DM	3	heterozygote
L_1528	SK1	0.00706977	D	0.479739	DM	3	heterozygote
L_1528	Y55	0.00509308	D	0.47891	DM	3	heterozygote
L_1374	DBVPG1106	0.000805956	D	0.419867	DM	3	heterozygote
L_1374	YJM975	0.000772412	D	0.330671	DM	3	heterozygote
L_1374	YJM978	0.000843953	D	0.452817	DM	3	heterozygote
L_1374	YJM981	0.000891485	D	0.398573	DM	3	heterozygote
L_1374	BC187	0.00128694	D	0.464239	DM	3	heterozygote
L_1374	273614N	0.00304398	D	0.471965	DM	3	heterozygote
L_1374	Y12	0.0067627	D	0.494122	DM	3	heterozygote
L_1374	NCYC110	0.00724383	D	0.423309	DM	3	heterozygote
L_1374	DBVPG6044	0.007298	D	0.509877	DM	3	heterozygote
L_1374	SK1	0.00693047	D	0.432047	DM	3	heterozygote
L_1374	Y55	0.00498316	D	0.485499	DM	3	heterozygote
DBVPG1106	YJM975	0.000815749	D	0.466573	DM	3	heterozygote
DBVPG1106	YJM978	0.00084521	D	0.416925	DM	3	heterozygote
DBVPG1106	YJM981	0.000829467	D	0.360683	DM	3	heterozygote
DBVPG1106	BC187	0.00137308	D	0.366433	DM	3	heterozygote
DBVPG1106	273614N	0.00295359	D	0.432107	DM	3	heterozygote
DBVPG1106	Y12	0.00687863	D	0.401127	DM	3	heterozygote
DBVPG1106	NCYC110	0.00704429	D	0.419659	DM	3	heterozygote
DBVPG1106	DBVPG6044	0.00728973	D	0.462736	DM	3	heterozygote
DBVPG1106	SK1	0.00685021	D	0.416524	DM	3	heterozygote
DBVPG1106	Y55	0.00487704	D	0.477338	DM	3	heterozygote
YJM975	YJM978	0.000189782	D	0.214567	DM	3	heterozygote
YJM975	YJM981	0.000255038	D	0.285552	DM	3	heterozygote
YJM975	BC187	0.00119272	D	0.334692	DM	3	heterozygote
YJM975	273614N	0.00305208	D	0.493267	DM	3	heterozygote
YJM975	Y12	0.00697859	D	0.44842	DM	3	heterozygote
YJM975	NCYC110	0.00726469	D	0.498251	DM	3	heterozygote
YJM975	DBVPG6044	0.00739049	D	0.463886	DM	3	heterozygote
YJM975	SK1	0.00704819	D	0.376856	DM	3	heterozygote
YJM975	Y55	0.0050061	D	0.446063	DM	3	heterozygote
YJM978	YJM981	0.000507565	D	0.427587	DM	3	heterozygote
YJM978	BC187	0.00124486	D	0.404199	DM	3	heterozygote
YJM978	273614N	0.00312095	D	0.486466	DM	3	heterozygote
YJM978	Y12	0.00711929	D	0.444457	DM	3	heterozygote
YJM978	NCYC110	0.00731624	D	0.409803	DM	3	heterozygote
YJM978	DBVPG6044	0.00745113	D	0.498087	DM	3	heterozygote
YJM978	SK1	0.00706258	D	0.436951	DM	3	heterozygote
YJM978	Y55	0.00508867	D	0.471067	DM	3	heterozygote
YJM981	BC187	0.00112271	D	0.452574	DM	3	heterozygote
YJM981	273614N	0.0030506	D	0.450002	DM	3	heterozygote
YJM981	Y12	0.00664236	D	0.481842	DM	3	heterozygote
YJM981	NCYC110	0.0071804	D	0.28584	DM	3	heterozygote
YJM981	DBVPG6044	0.00738807	D	0.480412	DM	3	heterozygote
YJM981	SK1	0.00693781	D	0.458083	DM	3	heterozygote
YJM981	Y55	0.00498279	D	0.472012	DM	3	heterozygote
BC187	273614N	0.00325424	D	0.377506	DM	3	heterozygote
BC187	Y12	0.0065705	D	0.451553	DM	3	heterozygote
BC187	NCYC110	0.00683857	D	0.363423	DM	3	heterozygote
BC187	DBVPG6044	0.00705632	D	0.505299	DM	3	heterozygote
BC187	SK1	0.00680037	D	0.380551	DM	3	heterozygote
BC187	Y55	0.00490484	D	0.460161	DM	3	heterozygote
273614N	Y12	0.00548179	D	0.467445	DM	3	heterozygote
273614N	NCYC110	0.00660772	D	0.450706	DM	3	heterozygote
273614N	DBVPG6044	0.00673646	D	0.465886	DM	3	heterozygote
273614N	SK1	0.00650431	D	0.462051	DM	3	heterozygote
273614N	Y55	0.00533909	D	0.468234	DM	3	heterozygote
Y12	NCYC110	0.00556845	D	0.348289	DM	3	heterozygote
Y12	DBVPG6044	0.00579323	D	0.437888	DM	3	heterozygote
Y12	SK1	0.00546789	D	0.330643	DM	3	heterozygote
Y12	Y55	0.00635769	D	0.445424	DM	3	heterozygote
NCYC110	DBVPG6044	1e-07	D	0.420247	DM	3	heterozygote
NCYC110	SK1	0.00157377	D	0.312113	DM	3	heterozygote
NCYC110	Y55	0.00271451	D	0.435484	DM	3	heterozygote
DBVPG6044	SK1	0.00154381	D	0.444569	DM	3	heterozygote
DBVPG6044	Y55	0.00279022	D	0.453258	DM	3	heterozygote
SK1	Y55	0.00353353	D	0.443828	DM	3	heterozygote
L_1528	L_1374	0.000821213	D	0.462261	DM	4	heterozygote
L_1528	DBVPG1106	0.00104286	D	0.443131	DM	4	heterozygote
L_1528	YJM975	0.000977554	D	0.39548	DM	4	heterozygote
L_1528	YJM978	0.000979299	D	0.408173	DM	4	heterozygote
L_1528	YJM981	0.00116355	D	0.360588	DM	4	heterozygote
L_1528	BC187	0.00141478	D	0.377056	DM	4	heterozygote
L_1528	273614N	0.00324467	D	0.477537	DM	4	heterozygote
L_1528	Y12	0.00712247	D	0.472648	DM	4	heterozygote
L_1528	NCYC110	0.00738734	D	0.398051	DM	4	heterozygote
L_1528	DBVPG6044	0.00749223	D	0.464695	DM	4	heterozygote
L_1528	SK1	0.00706977	D	0.44385	DM	4	heterozygote
L_1528	Y55	0.00509308	D	0.489187	DM	4	heterozygote
L_1374	DBVPG1106	0.000805956	D	0.45862	DM	4	heterozygote
L_1374	YJM975	0.000772412	D	0.333203	DM	4	heterozygote
L_1374	YJM978	0.000843953	D	0.447008	DM	4	heterozygote
L_1374	YJM981	0.000891485	D	0.445111	DM	4	heterozygote
L_1374	BC187	0.00128694	D	0.465607	DM	4	heterozygote
L_1374	273614N	0.00304398	D	0.44737	DM	4	heterozygote
L_1374	Y12	0.0067627	D	0.47582	DM	4	heterozygote
L_1374	NCYC110	0.00724383	D	0.443204	DM	4	heterozygote
L_1374	DBVPG6044	0.007298	D	0.50298	DM	4	heterozygote
L_1374	SK1	0.00693047	D	0.434259	DM	4	heterozygote
L_1374	Y55	0.00498316	D	0.473502	DM	4	heterozygote
DBVPG1106	YJM975	0.000815749	D	0.454215	DM	4	heterozygote
DBVPG1106	YJM978	0.00084521	D	0.437106	DM	4	heterozygote
DBVPG1106	YJM981	0.000829467	D	0.351279	DM	4	heterozygote
DBVPG1106	BC187	0.00137308	D	0.387338	DM	4	heterozygote
DBVPG1106	273614N	0.00295359	D	0.436442	DM	4	heterozygote
DBVPG1106	Y12	0.00687863	D	0.394492	DM	4	heterozygote
DBVPG1106	NCYC110	0.00704429	D	0.426739	DM	4	heterozygote
DBVPG1106	DBVPG6044	0.00728973	D	0.463718	DM	4	heterozygote
DBVPG1106	SK1	0.00685021	D	0.408357	DM	4	heterozygote
DBVPG1106	Y55	0.00487704	D	0.467756	DM	4	heterozygote
YJM975	YJM978	0.000189782	D	0.211861	DM	4	heterozygote
YJM975	YJM981	0.000255038	D	0.321134	DM	4	heterozygote
YJM975	BC187	0.00119272	D	0.346998	DM	4	heterozygote
YJM975	273614N	0.00305208	D	0.440385	DM	4	heterozygote
YJM975	Y12	0.00697859	D	0.452242	DM	4	heterozygote
YJM975	NCYC110	0.00726469	D	0.463198	DM	4	heterozygote
YJM975	DBVPG6044	0.00739049	D	0.472265	DM	4	heterozygote
YJM975	SK1	0.00704819	D	0.400283	DM	4	heterozygote
YJM975	Y55	0.0050061	D	0.453074	DM	4	heterozygote
YJM978	YJM981	0.000507565	D	0.425631	DM	4	heterozygote
YJM978	BC187	0.00124486	D	0.397255	DM	4	heterozygote
YJM978	273614N	0.00312095	D	0.479103	DM	4	heterozygote
YJM978	Y12	0.00711929	D	0.467088	DM	4	heterozygote
YJM978	NCYC110	0.00731624	D	0.370671	DM	4	heterozygote
YJM978	DBVPG6044	0.00745113	D	0.500403	DM	4	heterozygote
YJM978	SK1	0.00706258	D	0.436603	DM	4	heterozygote
YJM978	Y55	0.00508867	D	0.455461	DM	4	heterozygote
YJM981	BC187	0.00112271	D	0.433677	DM	4	heterozygote
YJM981	273614N	0.0030506	D	0.445829	DM	4	heterozygote
YJM981	Y12	0.00664236	D	0.470321	DM	4	heterozygote
YJM981	NCYC110	0.0071804	D	0.222716	DM	4	heterozygote
YJM981	DBVPG6044	0.00738807	D	0.486274	DM	4	heterozygote
YJM981	SK1	0.00693781	D	0.469526	DM	4	heterozygote
YJM981	Y55	0.00498279	D	0.4561	DM	4	heterozygote
BC187	273614N	0.00325424	D	0.381151	DM	4	heterozygote
BC187	Y12	0.0065705	D	0.443212	DM	4	heterozygote
BC187	NCYC110	0.00683857	D	0.322591	DM	4	heterozygote
BC187	DBVPG6044	0.00705632	D	0.502523	DM	4	heterozygote
BC187	SK1	0.00680037	D	0.391169	DM	4	heterozygote
BC187	Y55	0.00490484	D	0.468687	DM	4	heterozygote
273614N	Y12	0.00548179	D	0.456825	DM	4	heterozygote
273614N	NCYC110	0.00660772	D	0.453456	DM	4	heterozygote
273614N	DBVPG6044	0.00673646	D	0.442819	DM	4	heterozygote
273614N	SK1	0.00650431	D	0.44509	DM	4	heterozygote
273614N	Y55	0.00533909	D	0.494155	DM	4	heterozygote
Y12	NCYC110	0.00556845	D	0.367798	DM	4	heterozygote
Y12	DBVPG6044	0.00579323	D	0.461775	DM	4	heterozygote
Y12	SK1	0.00546789	D	0.343372	DM	4	heterozygote
Y12	Y55	0.00635769	D	0.438244	DM	4	heterozygote
NCYC110	DBVPG6044	1e-07	D	0.418992	DM	4	heterozygote
NCYC110	SK1	0.00157377	D	0.326134	DM	4	heterozygote
NCYC110	Y55	0.00271451	D	0.442873	DM	4	heterozygote
DBVPG6044	SK1	0.00154381	D	0.434667	DM	4	heterozygote
DBVPG6044	Y55	0.00279022	D	0.457061	DM	4	heterozygote
SK1	Y55	0.00353353	D	0.444577	DM	4	heterozygote
L_1528	L_1528	0	D	0.449457	DM	1	homozygote
L_1374	L_1374	0	D	0.436315	DM	1	homozygote
DBVPG1106	DBVPG1106	0	D	0.362361	DM	1	homozygote
YJM975	YJM975	0	D	0.266322	DM	1	homozygote
YJM978	YJM978	0	D	0.424184	DM	1	homozygote
YJM981	YJM981	0	D	0.444517	DM	1	homozygote
BC187	BC187	0	D	0.430009	DM	1	homozygote
273614N	273614N	0	D	0.201477	DM	1	homozygote
Y12	Y12	0	D	0.322498	DM	1	homozygote
NCYC110	NCYC110	0	D	0.25551	DM	1	homozygote
DBVPG6044	DBVPG6044	0	D	0.436297	DM	1	homozygote
SK1	SK1	0	D	0.21248	DM	1	homozygote
Y55	Y55	0	D	0.283302	DM	1	homozygote
L_1528	L_1528	0	D	0.424218	DM	2	homozygote
L_1374	L_1374	0	D	0.41325	DM	2	homozygote
DBVPG1106	DBVPG1106	0	D	0.352502	DM	2	homozygote
YJM975	YJM975	0	D	0.261545	DM	2	homozygote
YJM978	YJM978	0	D	0.435692	DM	2	homozygote
YJM981	YJM981	0	D	0.456383	DM	2	homozygote
BC187	BC187	0	D	0.435601	DM	2	homozygote
273614N	273614N	0	D	NA	DM	2	homozygote
Y12	Y12	0	D	0.313898	DM	2	homozygote
NCYC110	NCYC110	0	D	0.25691	DM	2	homozygote
DBVPG6044	DBVPG6044	0	D	0.410933	DM	2	homozygote
SK1	SK1	0	D	0.269787	DM	2	homozygote
Y55	Y55	0	D	0.331598	DM	2	homozygote
L_1528	L_1528	0	D	0.43915	DM	3	homozygote
L_1374	L_1374	0	D	0.44951	DM	3	homozygote
DBVPG1106	DBVPG1106	0	D	0.374392	DM	3	homozygote
YJM975	YJM975	0	D	0.248844	DM	3	homozygote
YJM978	YJM978	0	D	0.443244	DM	3	homozygote
YJM981	YJM981	0	D	0.448257	DM	3	homozygote
BC187	BC187	0	D	0.433388	DM	3	homozygote
273614N	273614N	0	D	0.232839	DM	3	homozygote
Y12	Y12	0	D	0.317052	DM	3	homozygote
NCYC110	NCYC110	0	D	0.298393	DM	3	homozygote
DBVPG6044	DBVPG6044	0	D	0.421029	DM	3	homozygote
SK1	SK1	0	D	0.264218	DM	3	homozygote
Y55	Y55	0	D	0.291281	DM	3	homozygote
L_1528	L_1528	0	D	0.431529	DM	4	homozygote
L_1374	L_1374	0	D	0.394329	DM	4	homozygote
DBVPG1106	DBVPG1106	0	D	0.333829	DM	4	homozygote
YJM975	YJM975	0	D	0.221998	DM	4	homozygote
YJM978	YJM978	0	D	0.404343	DM	4	homozygote
YJM981	YJM981	0	D	0.446181	DM	4	homozygote
BC187	BC187	0	D	0.466232	DM	4	homozygote
273614N	273614N	0	D	0.209095	DM	4	homozygote
Y12	Y12	0	D	0.316456	DM	4	homozygote
NCYC110	NCYC110	0	D	0.271864	DM	4	homozygote
DBVPG6044	DBVPG6044	0	D	0.428337	DM	4	homozygote
SK1	SK1	0	D	0.217837	DM	4	homozygote
Y55	Y55	0	D	0.306107	DM	4	homozygote
L_1528	L_1528	0	D	0.413815	DM	5	homozygote
L_1374	L_1374	0	D	0.403547	DM	5	homozygote
DBVPG1106	DBVPG1106	0	D	0.307018	DM	5	homozygote
YJM975	YJM975	0	D	0.284583	DM	5	homozygote
YJM978	YJM978	0	D	0.388695	DM	5	homozygote
YJM981	YJM981	0	D	0.436024	DM	5	homozygote
BC187	BC187	0	D	0.421565	DM	5	homozygote
273614N	273614N	0	D	0.307122	DM	5	homozygote
Y12	Y12	0	D	0.340707	DM	5	homozygote
NCYC110	NCYC110	0	D	0.266625	DM	5	homozygote
DBVPG6044	DBVPG6044	0	D	0.411832	DM	5	homozygote
SK1	SK1	0	D	0.197423	DM	5	homozygote
Y55	Y55	0	D	0.336736	DM	5	homozygote
L_1528	L_1528	0	D	0.417003	DM	6	homozygote
L_1374	L_1374	0	D	0.40806	DM	6	homozygote
DBVPG1106	DBVPG1106	0	D	0.340076	DM	6	homozygote
YJM975	YJM975	0	D	0.259481	DM	6	homozygote
YJM978	YJM978	0	D	0.388255	DM	6	homozygote
YJM981	YJM981	0	D	0.425101	DM	6	homozygote
BC187	BC187	0	D	0.44254	DM	6	homozygote
273614N	273614N	0	D	0.327477	DM	6	homozygote
Y12	Y12	0	D	0.312933	DM	6	homozygote
NCYC110	NCYC110	0	D	0.267943	DM	6	homozygote
DBVPG6044	DBVPG6044	0	D	0.422564	DM	6	homozygote
SK1	SK1	0	D	0.250153	DM	6	homozygote
Y55	Y55	0	D	0.298518	DM	6	homozygote
DBVPG1373	DBVPG6765	0.000954842	W	0.522739	DM	1	heterozygote
DBVPG1373	UWOPS83_787_3	0.00574339	W	0.331147	DM	1	heterozygote
DBVPG1373	YPS606	0.0063557	W	0.456447	DM	1	heterozygote
DBVPG1373	YPS128	0.00645392	W	0.478577	DM	1	heterozygote
DBVPG1373	UWOPS87_2421	0.00572185	W	0.388006	DM	1	heterozygote
DBVPG1373	UWOPS03_461_4	0.00734063	W	0.202849	DM	1	heterozygote
DBVPG1373	UWOPS05_227_2	0.0073452	W	0.388873	DM	1	heterozygote
DBVPG1373	UWOPS05_217_3	0.00722997	W	0.476513	DM	1	heterozygote
DBVPG6765	UWOPS83_787_3	0.00590519	W	0.405685	DM	1	heterozygote
DBVPG6765	YPS606	0.00649771	W	0.44713	DM	1	heterozygote
DBVPG6765	YPS128	0.00664429	W	0.490399	DM	1	heterozygote
DBVPG6765	UWOPS87_2421	0.00583124	W	0.489286	DM	1	heterozygote
DBVPG6765	UWOPS03_461_4	0.0073697	W	0.179874	DM	1	heterozygote
DBVPG6765	UWOPS05_227_2	0.00748541	W	0.448623	DM	1	heterozygote
DBVPG6765	UWOPS05_217_3	0.00738333	W	0.216545	DM	1	heterozygote
UWOPS83_787_3	YPS606	0.00336832	W	0.34322	DM	1	heterozygote
UWOPS83_787_3	YPS128	0.00346418	W	0.412477	DM	1	heterozygote
UWOPS83_787_3	UWOPS87_2421	0.00373739	W	0.346701	DM	1	heterozygote
UWOPS83_787_3	UWOPS03_461_4	0.00485119	W	0.388259	DM	1	heterozygote
UWOPS83_787_3	UWOPS05_227_2	0.0048789	W	0.391798	DM	1	heterozygote
UWOPS83_787_3	UWOPS05_217_3	0.00488076	W	0.298841	DM	1	heterozygote
YPS606	YPS128	3.95772e-05	W	0.347395	DM	1	heterozygote
YPS606	UWOPS87_2421	0.0045763	W	0.448199	DM	1	heterozygote
YPS606	UWOPS03_461_4	0.00535417	W	0.455576	DM	1	heterozygote
YPS606	UWOPS05_227_2	0.005478	W	0.45026	DM	1	heterozygote
YPS606	UWOPS05_217_3	0.00550593	W	0.330456	DM	1	heterozygote
YPS128	UWOPS87_2421	0.00456341	W	0.452416	DM	1	heterozygote
YPS128	UWOPS03_461_4	0.00553827	W	0.441927	DM	1	heterozygote
YPS128	UWOPS05_227_2	0.00563288	W	0.425927	DM	1	heterozygote
YPS128	UWOPS05_217_3	0.00555746	W	0.346261	DM	1	heterozygote
UWOPS87_2421	UWOPS03_461_4	0.00553204	W	0.3747	DM	1	heterozygote
UWOPS87_2421	UWOPS05_227_2	0.00557453	W	0.354242	DM	1	heterozygote
UWOPS87_2421	UWOPS05_217_3	0.0057201	W	0.37845	DM	1	heterozygote
UWOPS03_461_4	UWOPS05_227_2	4.8876e-06	W	0.334214	DM	1	heterozygote
UWOPS03_461_4	UWOPS05_217_3	0.000144724	W	0.397493	DM	1	heterozygote
UWOPS05_227_2	UWOPS05_217_3	7.94823e-05	W	0.264545	DM	1	heterozygote
DBVPG1373	DBVPG6765	0.000954842	W	0.468717	DM	2	heterozygote
DBVPG1373	UWOPS83_787_3	0.00574339	W	0.30907	DM	2	heterozygote
DBVPG1373	YPS606	0.0063557	W	0.453848	DM	2	heterozygote
DBVPG1373	YPS128	0.00645392	W	0.492881	DM	2	heterozygote
DBVPG1373	UWOPS87_2421	0.00572185	W	0.392576	DM	2	heterozygote
DBVPG1373	UWOPS03_461_4	0.00734063	W	0.193113	DM	2	heterozygote
DBVPG1373	UWOPS05_227_2	0.0073452	W	0.396291	DM	2	heterozygote
DBVPG1373	UWOPS05_217_3	0.00722997	W	0.473111	DM	2	heterozygote
DBVPG6765	UWOPS83_787_3	0.00590519	W	0.426863	DM	2	heterozygote
DBVPG6765	YPS606	0.00649771	W	0.428474	DM	2	heterozygote
DBVPG6765	YPS128	0.00664429	W	0.48834	DM	2	heterozygote
DBVPG6765	UWOPS87_2421	0.00583124	W	0.505794	DM	2	heterozygote
DBVPG6765	UWOPS03_461_4	0.0073697	W	0.209325	DM	2	heterozygote
DBVPG6765	UWOPS05_227_2	0.00748541	W	0.448826	DM	2	heterozygote
DBVPG6765	UWOPS05_217_3	0.00738333	W	0.186805	DM	2	heterozygote
UWOPS83_787_3	YPS606	0.00336832	W	0.350581	DM	2	heterozygote
UWOPS83_787_3	YPS128	0.00346418	W	0.445028	DM	2	heterozygote
UWOPS83_787_3	UWOPS87_2421	0.00373739	W	0.375483	DM	2	heterozygote
UWOPS83_787_3	UWOPS03_461_4	0.00485119	W	0.365653	DM	2	heterozygote
UWOPS83_787_3	UWOPS05_227_2	0.0048789	W	0.355159	DM	2	heterozygote
UWOPS83_787_3	UWOPS05_217_3	0.00488076	W	0.253383	DM	2	heterozygote
YPS606	YPS128	3.95772e-05	W	0.360151	DM	2	heterozygote
YPS606	UWOPS87_2421	0.0045763	W	0.444701	DM	2	heterozygote
YPS606	UWOPS03_461_4	0.00535417	W	0.428371	DM	2	heterozygote
YPS606	UWOPS05_227_2	0.005478	W	0.455968	DM	2	heterozygote
YPS606	UWOPS05_217_3	0.00550593	W	0.343279	DM	2	heterozygote
YPS128	UWOPS87_2421	0.00456341	W	0.450141	DM	2	heterozygote
YPS128	UWOPS03_461_4	0.00553827	W	0.465627	DM	2	heterozygote
YPS128	UWOPS05_227_2	0.00563288	W	0.464519	DM	2	heterozygote
YPS128	UWOPS05_217_3	0.00555746	W	0.392545	DM	2	heterozygote
UWOPS87_2421	UWOPS03_461_4	0.00553204	W	0.368383	DM	2	heterozygote
UWOPS87_2421	UWOPS05_227_2	0.00557453	W	NA	DM	2	heterozygote
UWOPS87_2421	UWOPS05_217_3	0.0057201	W	0.373111	DM	2	heterozygote
UWOPS03_461_4	UWOPS05_227_2	4.8876e-06	W	0.304194	DM	2	heterozygote
UWOPS03_461_4	UWOPS05_217_3	0.000144724	W	0.344896	DM	2	heterozygote
UWOPS05_227_2	UWOPS05_217_3	7.94823e-05	W	0.315276	DM	2	heterozygote
DBVPG1373	DBVPG6765	0.000954842	W	0.492654	DM	3	heterozygote
DBVPG1373	UWOPS83_787_3	0.00574339	W	0.304452	DM	3	heterozygote
DBVPG1373	YPS606	0.0063557	W	0.474869	DM	3	heterozygote
DBVPG1373	YPS128	0.00645392	W	0.468124	DM	3	heterozygote
DBVPG1373	UWOPS87_2421	0.00572185	W	0.389645	DM	3	heterozygote
DBVPG1373	UWOPS03_461_4	0.00734063	W	0.157739	DM	3	heterozygote
DBVPG1373	UWOPS05_227_2	0.0073452	W	0.376019	DM	3	heterozygote
DBVPG1373	UWOPS05_217_3	0.00722997	W	0.432517	DM	3	heterozygote
DBVPG6765	UWOPS83_787_3	0.00590519	W	0.402938	DM	3	heterozygote
DBVPG6765	YPS606	0.00649771	W	0.252795	DM	3	heterozygote
DBVPG6765	YPS128	0.00664429	W	0.479576	DM	3	heterozygote
DBVPG6765	UWOPS87_2421	0.00583124	W	NA	DM	3	heterozygote
DBVPG6765	UWOPS03_461_4	0.0073697	W	0.161932	DM	3	heterozygote
DBVPG6765	UWOPS05_227_2	0.00748541	W	0.4056	DM	3	heterozygote
DBVPG6765	UWOPS05_217_3	0.00738333	W	0.180085	DM	3	heterozygote
UWOPS83_787_3	YPS606	0.00336832	W	0.305198	DM	3	heterozygote
UWOPS83_787_3	YPS128	0.00346418	W	0.407166	DM	3	heterozygote
UWOPS83_787_3	UWOPS87_2421	0.00373739	W	0.380183	DM	3	heterozygote
UWOPS83_787_3	UWOPS03_461_4	0.00485119	W	0.35388	DM	3	heterozygote
UWOPS83_787_3	UWOPS05_227_2	0.0048789	W	0.365968	DM	3	heterozygote
UWOPS83_787_3	UWOPS05_217_3	0.00488076	W	0.29492	DM	3	heterozygote
YPS606	YPS128	3.95772e-05	W	0.312748	DM	3	heterozygote
YPS606	UWOPS87_2421	0.0045763	W	0.443244	DM	3	heterozygote
YPS606	UWOPS03_461_4	0.00535417	W	0.415652	DM	3	heterozygote
YPS606	UWOPS05_227_2	0.005478	W	0.408695	DM	3	heterozygote
YPS606	UWOPS05_217_3	0.00550593	W	0.249637	DM	3	heterozygote
YPS128	UWOPS87_2421	0.00456341	W	0.453148	DM	3	heterozygote
YPS128	UWOPS03_461_4	0.00553827	W	0.420475	DM	3	heterozygote
YPS128	UWOPS05_227_2	0.00563288	W	0.364133	DM	3	heterozygote
YPS128	UWOPS05_217_3	0.00555746	W	0.355059	DM	3	heterozygote
UWOPS87_2421	UWOPS03_461_4	0.00553204	W	0.354638	DM	3	heterozygote
UWOPS87_2421	UWOPS05_227_2	0.00557453	W	0.357394	DM	3	heterozygote
UWOPS87_2421	UWOPS05_217_3	0.0057201	W	0.360728	DM	3	heterozygote
UWOPS03_461_4	UWOPS05_227_2	4.8876e-06	W	0.302929	DM	3	heterozygote
UWOPS03_461_4	UWOPS05_217_3	0.000144724	W	0.3373	DM	3	heterozygote
UWOPS05_227_2	UWOPS05_217_3	7.94823e-05	W	0.275558	DM	3	heterozygote
DBVPG1373	DBVPG6765	0.000954842	W	0.472145	DM	4	heterozygote
DBVPG1373	UWOPS83_787_3	0.00574339	W	0.340391	DM	4	heterozygote
DBVPG1373	YPS606	0.0063557	W	0.445722	DM	4	heterozygote
DBVPG1373	YPS128	0.00645392	W	0.47273	DM	4	heterozygote
DBVPG1373	UWOPS87_2421	0.00572185	W	0.384314	DM	4	heterozygote
DBVPG1373	UWOPS03_461_4	0.00734063	W	0.218002	DM	4	heterozygote
DBVPG1373	UWOPS05_227_2	0.0073452	W	0.366735	DM	4	heterozygote
DBVPG1373	UWOPS05_217_3	0.00722997	W	0.434721	DM	4	heterozygote
DBVPG6765	UWOPS83_787_3	0.00590519	W	0.41595	DM	4	heterozygote
DBVPG6765	YPS606	0.00649771	W	0.305915	DM	4	heterozygote
DBVPG6765	YPS128	0.00664429	W	0.458834	DM	4	heterozygote
DBVPG6765	UWOPS87_2421	0.00583124	W	0.483727	DM	4	heterozygote
DBVPG6765	UWOPS03_461_4	0.0073697	W	0.178521	DM	4	heterozygote
DBVPG6765	UWOPS05_227_2	0.00748541	W	0.424765	DM	4	heterozygote
DBVPG6765	UWOPS05_217_3	0.00738333	W	0.178043	DM	4	heterozygote
UWOPS83_787_3	YPS606	0.00336832	W	0.312294	DM	4	heterozygote
UWOPS83_787_3	YPS128	0.00346418	W	NA	DM	4	heterozygote
UWOPS83_787_3	UWOPS87_2421	0.00373739	W	0.370463	DM	4	heterozygote
UWOPS83_787_3	UWOPS03_461_4	0.00485119	W	0.350609	DM	4	heterozygote
UWOPS83_787_3	UWOPS05_227_2	0.0048789	W	0.322361	DM	4	heterozygote
UWOPS83_787_3	UWOPS05_217_3	0.00488076	W	0.289726	DM	4	heterozygote
YPS606	YPS128	3.95772e-05	W	0.300028	DM	4	heterozygote
YPS606	UWOPS87_2421	0.0045763	W	0.418409	DM	4	heterozygote
YPS606	UWOPS03_461_4	0.00535417	W	0.406892	DM	4	heterozygote
YPS606	UWOPS05_227_2	0.005478	W	0.397544	DM	4	heterozygote
YPS606	UWOPS05_217_3	0.00550593	W	0.260764	DM	4	heterozygote
YPS128	UWOPS87_2421	0.00456341	W	0.406339	DM	4	heterozygote
YPS128	UWOPS03_461_4	0.00553827	W	0.430063	DM	4	heterozygote
YPS128	UWOPS05_227_2	0.00563288	W	0.391893	DM	4	heterozygote
YPS128	UWOPS05_217_3	0.00555746	W	0.365863	DM	4	heterozygote
UWOPS87_2421	UWOPS03_461_4	0.00553204	W	0.357434	DM	4	heterozygote
UWOPS87_2421	UWOPS05_227_2	0.00557453	W	0.383351	DM	4	heterozygote
UWOPS87_2421	UWOPS05_217_3	0.0057201	W	0.328904	DM	4	heterozygote
UWOPS03_461_4	UWOPS05_227_2	4.8876e-06	W	0.296151	DM	4	heterozygote
UWOPS03_461_4	UWOPS05_217_3	0.000144724	W	0.329722	DM	4	heterozygote
UWOPS05_227_2	UWOPS05_217_3	7.94823e-05	W	0.259403	DM	4	heterozygote
DBVPG1373	DBVPG1373	0	W	0.432097	DM	1	homozygote
DBVPG6765	DBVPG6765	0	W	0.339586	DM	1	homozygote
UWOPS83_787_3	UWOPS83_787_3	0	W	0.258944	DM	1	homozygote
YPS606	YPS606	0	W	0.425574	DM	1	homozygote
YPS128	YPS128	0	W	0.436484	DM	1	homozygote
UWOPS87_2421	UWOPS87_2421	0	W	0.350775	DM	1	homozygote
UWOPS03_461_4	UWOPS03_461_4	0	W	0.404063	DM	1	homozygote
UWOPS05_227_2	UWOPS05_227_2	0	W	0.25887	DM	1	homozygote
UWOPS05_217_3	UWOPS05_217_3	0	W	0.267734	DM	1	homozygote
DBVPG1373	DBVPG1373	0	W	0.452679	DM	2	homozygote
DBVPG6765	DBVPG6765	0	W	0.335769	DM	2	homozygote
UWOPS83_787_3	UWOPS83_787_3	0	W	0.244498	DM	2	homozygote
YPS606	YPS606	0	W	0.395252	DM	2	homozygote
YPS128	YPS128	0	W	0.446268	DM	2	homozygote
UWOPS87_2421	UWOPS87_2421	0	W	0.378253	DM	2	homozygote
UWOPS03_461_4	UWOPS03_461_4	0	W	0.424711	DM	2	homozygote
UWOPS05_227_2	UWOPS05_227_2	0	W	0.216499	DM	2	homozygote
UWOPS05_217_3	UWOPS05_217_3	0	W	0.19992	DM	2	homozygote
DBVPG1373	DBVPG1373	0	W	0.448831	DM	3	homozygote
DBVPG6765	DBVPG6765	0	W	0.38704	DM	3	homozygote
UWOPS83_787_3	UWOPS83_787_3	0	W	0.267496	DM	3	homozygote
YPS606	YPS606	0	W	0.36122	DM	3	homozygote
YPS128	YPS128	0	W	0.452021	DM	3	homozygote
UWOPS87_2421	UWOPS87_2421	0	W	0.368524	DM	3	homozygote
UWOPS03_461_4	UWOPS03_461_4	0	W	0.424922	DM	3	homozygote
UWOPS05_227_2	UWOPS05_227_2	0	W	0.250326	DM	3	homozygote
UWOPS05_217_3	UWOPS05_217_3	0	W	0.247265	DM	3	homozygote
DBVPG1373	DBVPG1373	0	W	0.429932	DM	4	homozygote
DBVPG6765	DBVPG6765	0	W	0.396559	DM	4	homozygote
UWOPS83_787_3	UWOPS83_787_3	0	W	0.273547	DM	4	homozygote
YPS606	YPS606	0	W	0.323425	DM	4	homozygote
YPS128	YPS128	0	W	0.412291	DM	4	homozygote
UWOPS87_2421	UWOPS87_2421	0	W	0.374986	DM	4	homozygote
UWOPS03_461_4	UWOPS03_461_4	0	W	0.412879	DM	4	homozygote
UWOPS05_227_2	UWOPS05_227_2	0	W	0.276305	DM	4	homozygote
UWOPS05_217_3	UWOPS05_217_3	0	W	0.219491	DM	4	homozygote
DBVPG1373	DBVPG1373	0	W	0.422646	DM	5	homozygote
DBVPG6765	DBVPG6765	0	W	0.370484	DM	5	homozygote
UWOPS83_787_3	UWOPS83_787_3	0	W	0.269687	DM	5	homozygote
YPS606	YPS606	0	W	0.357251	DM	5	homozygote
YPS128	YPS128	0	W	0.451689	DM	5	homozygote
UWOPS87_2421	UWOPS87_2421	0	W	0.447421	DM	5	homozygote
UWOPS03_461_4	UWOPS03_461_4	0	W	0.394788	DM	5	homozygote
UWOPS05_227_2	UWOPS05_227_2	0	W	0.238105	DM	5	homozygote
UWOPS05_217_3	UWOPS05_217_3	0	W	0.253816	DM	5	homozygote
DBVPG1373	DBVPG1373	0	W	0.443473	DM	6	homozygote
DBVPG6765	DBVPG6765	0	W	0.375477	DM	6	homozygote
UWOPS83_787_3	UWOPS83_787_3	0	W	0.302923	DM	6	homozygote
YPS606	YPS606	0	W	0.370992	DM	6	homozygote
YPS128	YPS128	0	W	0.436595	DM	6	homozygote
UWOPS87_2421	UWOPS87_2421	0	W	0.425335	DM	6	homozygote
UWOPS03_461_4	UWOPS03_461_4	0	W	0.360702	DM	6	homozygote
UWOPS05_227_2	UWOPS05_227_2	0	W	0.231384	DM	6	homozygote
UWOPS05_217_3	UWOPS05_217_3	0	W	0.196972	DM	6	homozygote
L_1528	DBVPG1373	0.000931453	M	0.458343	DM	1	heterozygote
L_1528	DBVPG6765	0.000914709	M	0.440326	DM	1	heterozygote
L_1528	UWOPS83_787_3	0.00583133	M	0.415065	DM	1	heterozygote
L_1528	YPS606	0.00642268	M	0.44615	DM	1	heterozygote
L_1528	YPS128	0.00656802	M	0.499806	DM	1	heterozygote
L_1528	UWOPS87_2421	0.00577689	M	0.489933	DM	1	heterozygote
L_1528	UWOPS03_461_4	0.007365	M	0.343388	DM	1	heterozygote
L_1528	UWOPS05_227_2	0.00754249	M	0.231966	DM	1	heterozygote
L_1528	UWOPS05_217_3	0.00744619	M	0.387424	DM	1	heterozygote
L_1374	DBVPG1373	0.000883472	M	0.440399	DM	1	heterozygote
L_1374	DBVPG6765	0.000818865	M	0.420722	DM	1	heterozygote
L_1374	UWOPS83_787_3	0.00564903	M	0.334174	DM	1	heterozygote
L_1374	YPS606	0.00632129	M	0.492153	DM	1	heterozygote
L_1374	YPS128	0.00639782	M	0.519071	DM	1	heterozygote
L_1374	UWOPS87_2421	0.00570913	M	0.499896	DM	1	heterozygote
L_1374	UWOPS03_461_4	0.00719579	M	0.449062	DM	1	heterozygote
L_1374	UWOPS05_227_2	0.00733223	M	0.461626	DM	1	heterozygote
L_1374	UWOPS05_217_3	0.00718896	M	0.446307	DM	1	heterozygote
DBVPG1106	DBVPG1373	0.000800171	M	0.424065	DM	1	heterozygote
DBVPG1106	DBVPG6765	0.000932198	M	0.359174	DM	1	heterozygote
DBVPG1106	UWOPS83_787_3	0.00569528	M	0.454796	DM	1	heterozygote
DBVPG1106	YPS606	0.00624408	M	0.526728	DM	1	heterozygote
DBVPG1106	YPS128	0.00636966	M	0.393122	DM	1	heterozygote
DBVPG1106	UWOPS87_2421	0.0056769	M	0.487435	DM	1	heterozygote
DBVPG1106	UWOPS03_461_4	0.0070807	M	0.281035	DM	1	heterozygote
DBVPG1106	UWOPS05_227_2	0.00732506	M	0.318773	DM	1	heterozygote
DBVPG1106	UWOPS05_217_3	0.00730721	M	0.376359	DM	1	heterozygote
DBVPG1373	YJM975	0.000853879	M	0.333683	DM	1	heterozygote
DBVPG1373	YJM978	0.000870074	M	0.496135	DM	1	heterozygote
DBVPG1373	YJM981	0.000893882	M	0.423237	DM	1	heterozygote
DBVPG1373	BC187	0.00132322	M	0.472383	DM	1	heterozygote
DBVPG1373	273614N	0.00298777	M	0.475017	DM	1	heterozygote
DBVPG1373	Y12	0.00685543	M	0.353646	DM	1	heterozygote
DBVPG1373	NCYC110	0.00707765	M	0.474258	DM	1	heterozygote
DBVPG1373	DBVPG6044	0.00740791	M	0.509679	DM	1	heterozygote
DBVPG1373	SK1	0.00696533	M	0.401101	DM	1	heterozygote
DBVPG1373	Y55	0.00506612	M	0.512606	DM	1	heterozygote
YJM975	DBVPG6765	0.000883733	M	0.33421	DM	1	heterozygote
YJM975	UWOPS83_787_3	0.00595515	M	0.35035	DM	1	heterozygote
YJM975	YPS606	0.00643377	M	0.52019	DM	1	heterozygote
YJM975	YPS128	0.00649174	M	0.486351	DM	1	heterozygote
YJM975	UWOPS87_2421	0.00579476	M	0.475733	DM	1	heterozygote
YJM975	UWOPS03_461_4	0.0072815	M	0.455549	DM	1	heterozygote
YJM975	UWOPS05_227_2	0.00742312	M	0.400134	DM	1	heterozygote
YJM975	UWOPS05_217_3	0.0073024	M	0.484968	DM	1	heterozygote
YJM978	DBVPG6765	0.000898679	M	0.434866	DM	1	heterozygote
YJM978	UWOPS83_787_3	0.00588991	M	0.461043	DM	1	heterozygote
YJM978	YPS606	0.00647275	M	0.495395	DM	1	heterozygote
YJM978	YPS128	0.00654973	M	0.49754	DM	1	heterozygote
YJM978	UWOPS87_2421	0.00588251	M	0.51388	DM	1	heterozygote
YJM978	UWOPS03_461_4	0.00742019	M	0.456046	DM	1	heterozygote
YJM978	UWOPS05_227_2	0.00738758	M	0.328412	DM	1	heterozygote
YJM978	UWOPS05_217_3	0.00740646	M	0.456775	DM	1	heterozygote
YJM981	DBVPG6765	0.000980986	M	0.446861	DM	1	heterozygote
YJM981	UWOPS83_787_3	0.00568014	M	0.420529	DM	1	heterozygote
YJM981	YPS606	0.00620831	M	0.44535	DM	1	heterozygote
YJM981	YPS128	0.00628202	M	0.383569	DM	1	heterozygote
YJM981	UWOPS87_2421	0.00564556	M	0.479688	DM	1	heterozygote
YJM981	UWOPS03_461_4	0.00733813	M	0.442994	DM	1	heterozygote
YJM981	UWOPS05_227_2	0.00727188	M	0.239841	DM	1	heterozygote
YJM981	UWOPS05_217_3	0.00732326	M	0.456866	DM	1	heterozygote
DBVPG6765	BC187	0.00129204	M	0.482058	DM	1	heterozygote
DBVPG6765	273614N	0.00306652	M	0.456259	DM	1	heterozygote
DBVPG6765	Y12	0.00710711	M	0.306068	DM	1	heterozygote
DBVPG6765	NCYC110	0.00735866	M	0.475986	DM	1	heterozygote
DBVPG6765	DBVPG6044	0.00747287	M	0.464869	DM	1	heterozygote
DBVPG6765	SK1	0.0071627	M	0.405665	DM	1	heterozygote
DBVPG6765	Y55	0.00510327	M	0.411953	DM	1	heterozygote
BC187	UWOPS83_787_3	0.0054736	M	0.432921	DM	1	heterozygote
BC187	YPS606	0.00609374	M	0.50837	DM	1	heterozygote
BC187	YPS128	0.00613207	M	0.516555	DM	1	heterozygote
BC187	UWOPS87_2421	0.00542409	M	0.472724	DM	1	heterozygote
BC187	UWOPS03_461_4	0.00710211	M	0.450345	DM	1	heterozygote
BC187	UWOPS05_227_2	0.00721079	M	0.258814	DM	1	heterozygote
BC187	UWOPS05_217_3	0.00733835	M	0.258335	DM	1	heterozygote
273614N	UWOPS83_787_3	0.00535106	M	0.267077	DM	1	heterozygote
273614N	YPS606	0.00563893	M	0.507854	DM	1	heterozygote
273614N	YPS128	0.00575286	M	0.412023	DM	1	heterozygote
273614N	UWOPS87_2421	0.00529774	M	0.452217	DM	1	heterozygote
273614N	UWOPS03_461_4	0.00695042	M	0.433955	DM	1	heterozygote
273614N	UWOPS05_227_2	0.00698721	M	0.485193	DM	1	heterozygote
273614N	UWOPS05_217_3	0.0067729	M	0.426374	DM	1	heterozygote
UWOPS83_787_3	Y12	0.00429625	M	0.315894	DM	1	heterozygote
UWOPS83_787_3	NCYC110	0.00511548	M	0.369369	DM	1	heterozygote
UWOPS83_787_3	DBVPG6044	0.00525053	M	0.407854	DM	1	heterozygote
UWOPS83_787_3	SK1	0.0053438	M	0.340661	DM	1	heterozygote
UWOPS83_787_3	Y55	0.00560971	M	0.466152	DM	1	heterozygote
YPS606	Y12	0.00407652	M	0.449131	DM	1	heterozygote
YPS606	NCYC110	0.00512867	M	0.323063	DM	1	heterozygote
YPS606	DBVPG6044	0.00513683	M	0.401355	DM	1	heterozygote
YPS606	SK1	0.0052639	M	0.467371	DM	1	heterozygote
YPS606	Y55	0.00568116	M	0.385994	DM	1	heterozygote
YPS128	Y12	0.00407525	M	0.447657	DM	1	heterozygote
YPS128	NCYC110	0.00522898	M	0.403284	DM	1	heterozygote
YPS128	DBVPG6044	0.00528875	M	0.457384	DM	1	heterozygote
YPS128	SK1	0.00536518	M	0.475708	DM	1	heterozygote
YPS128	Y55	0.00576296	M	0.463774	DM	1	heterozygote
Y12	UWOPS87_2421	0.0048526	M	0.446708	DM	1	heterozygote
Y12	UWOPS03_461_4	0.00600204	M	0.358507	DM	1	heterozygote
Y12	UWOPS05_227_2	0.00608994	M	0.20353	DM	1	heterozygote
Y12	UWOPS05_217_3	0.00599737	M	0.402485	DM	1	heterozygote
UWOPS87_2421	NCYC110	0.00569892	M	0.481391	DM	1	heterozygote
UWOPS87_2421	DBVPG6044	0.0058212	M	0.172755	DM	1	heterozygote
UWOPS87_2421	SK1	0.00591015	M	0.4383	DM	1	heterozygote
UWOPS87_2421	Y55	0.00573127	M	0.417699	DM	1	heterozygote
UWOPS03_461_4	NCYC110	0.00669744	M	0.42666	DM	1	heterozygote
UWOPS03_461_4	DBVPG6044	0.00659877	M	0.450489	DM	1	heterozygote
UWOPS03_461_4	SK1	0.00671592	M	0.492107	DM	1	heterozygote
UWOPS03_461_4	Y55	0.00696736	M	0.472689	DM	1	heterozygote
UWOPS05_227_2	NCYC110	0.00658209	M	0.397418	DM	1	heterozygote
UWOPS05_227_2	DBVPG6044	0.00672254	M	0.342964	DM	1	heterozygote
UWOPS05_227_2	SK1	0.00679774	M	0.402567	DM	1	heterozygote
UWOPS05_227_2	Y55	0.00703636	M	0.391091	DM	1	heterozygote
UWOPS05_217_3	NCYC110	0.00673399	M	0.384722	DM	1	heterozygote
UWOPS05_217_3	DBVPG6044	0.00680283	M	0.462862	DM	1	heterozygote
UWOPS05_217_3	SK1	0.00694069	M	0.213508	DM	1	heterozygote
UWOPS05_217_3	Y55	0.00711288	M	0.376155	DM	1	heterozygote
L_1528	DBVPG1373	0.000931453	M	0.472587	DM	2	heterozygote
L_1528	DBVPG6765	0.000914709	M	0.46977	DM	2	heterozygote
L_1528	UWOPS83_787_3	0.00583133	M	0.441553	DM	2	heterozygote
L_1528	YPS606	0.00642268	M	0.468265	DM	2	heterozygote
L_1528	YPS128	0.00656802	M	0.50589	DM	2	heterozygote
L_1528	UWOPS87_2421	0.00577689	M	0.506308	DM	2	heterozygote
L_1528	UWOPS03_461_4	0.007365	M	0.267713	DM	2	heterozygote
L_1528	UWOPS05_227_2	0.00754249	M	0.301526	DM	2	heterozygote
L_1528	UWOPS05_217_3	0.00744619	M	0.195397	DM	2	heterozygote
L_1374	DBVPG1373	0.000883472	M	0.497872	DM	2	heterozygote
L_1374	DBVPG6765	0.000818865	M	0.417652	DM	2	heterozygote
L_1374	UWOPS83_787_3	0.00564903	M	0.361517	DM	2	heterozygote
L_1374	YPS606	0.00632129	M	0.496025	DM	2	heterozygote
L_1374	YPS128	0.00639782	M	0.481779	DM	2	heterozygote
L_1374	UWOPS87_2421	0.00570913	M	0.482097	DM	2	heterozygote
L_1374	UWOPS03_461_4	0.00719579	M	0.469934	DM	2	heterozygote
L_1374	UWOPS05_227_2	0.00733223	M	0.45392	DM	2	heterozygote
L_1374	UWOPS05_217_3	0.00718896	M	0.478181	DM	2	heterozygote
DBVPG1106	DBVPG1373	0.000800171	M	0.47493	DM	2	heterozygote
DBVPG1106	DBVPG6765	0.000932198	M	0.357734	DM	2	heterozygote
DBVPG1106	UWOPS83_787_3	0.00569528	M	0.425686	DM	2	heterozygote
DBVPG1106	YPS606	0.00624408	M	0.487472	DM	2	heterozygote
DBVPG1106	YPS128	0.00636966	M	0.356491	DM	2	heterozygote
DBVPG1106	UWOPS87_2421	0.0056769	M	0.478641	DM	2	heterozygote
DBVPG1106	UWOPS03_461_4	0.0070807	M	0.1882	DM	2	heterozygote
DBVPG1106	UWOPS05_227_2	0.00732506	M	0.302033	DM	2	heterozygote
DBVPG1106	UWOPS05_217_3	0.00730721	M	0.375514	DM	2	heterozygote
DBVPG1373	YJM975	0.000853879	M	0.326113	DM	2	heterozygote
DBVPG1373	YJM978	0.000870074	M	0.467252	DM	2	heterozygote
DBVPG1373	YJM981	0.000893882	M	0.366618	DM	2	heterozygote
DBVPG1373	BC187	0.00132322	M	0.483907	DM	2	heterozygote
DBVPG1373	273614N	0.00298777	M	0.442223	DM	2	heterozygote
DBVPG1373	Y12	0.00685543	M	0.339978	DM	2	heterozygote
DBVPG1373	NCYC110	0.00707765	M	0.468989	DM	2	heterozygote
DBVPG1373	DBVPG6044	0.00740791	M	0.490661	DM	2	heterozygote
DBVPG1373	SK1	0.00696533	M	0.373794	DM	2	heterozygote
DBVPG1373	Y55	0.00506612	M	0.483594	DM	2	heterozygote
YJM975	DBVPG6765	0.000883733	M	0.35554	DM	2	heterozygote
YJM975	UWOPS83_787_3	0.00595515	M	0.35532	DM	2	heterozygote
YJM975	YPS606	0.00643377	M	0.494214	DM	2	heterozygote
YJM975	YPS128	0.00649174	M	0.512229	DM	2	heterozygote
YJM975	UWOPS87_2421	0.00579476	M	0.510348	DM	2	heterozygote
YJM975	UWOPS03_461_4	0.0072815	M	0.454591	DM	2	heterozygote
YJM975	UWOPS05_227_2	0.00742312	M	0.390115	DM	2	heterozygote
YJM975	UWOPS05_217_3	0.0073024	M	0.44764	DM	2	heterozygote
YJM978	DBVPG6765	0.000898679	M	0.429688	DM	2	heterozygote
YJM978	UWOPS83_787_3	0.00588991	M	0.425836	DM	2	heterozygote
YJM978	YPS606	0.00647275	M	0.497365	DM	2	heterozygote
YJM978	YPS128	0.00654973	M	0.500402	DM	2	heterozygote
YJM978	UWOPS87_2421	0.00588251	M	0.48812	DM	2	heterozygote
YJM978	UWOPS03_461_4	0.00742019	M	0.479973	DM	2	heterozygote
YJM978	UWOPS05_227_2	0.00738758	M	0.291538	DM	2	heterozygote
YJM978	UWOPS05_217_3	0.00740646	M	0.455615	DM	2	heterozygote
YJM981	DBVPG6765	0.000980986	M	0.414599	DM	2	heterozygote
YJM981	UWOPS83_787_3	0.00568014	M	0.421207	DM	2	heterozygote
YJM981	YPS606	0.00620831	M	0.452259	DM	2	heterozygote
YJM981	YPS128	0.00628202	M	0.422114	DM	2	heterozygote
YJM981	UWOPS87_2421	0.00564556	M	0.469047	DM	2	heterozygote
YJM981	UWOPS03_461_4	0.00733813	M	0.48052	DM	2	heterozygote
YJM981	UWOPS05_227_2	0.00727188	M	0.235398	DM	2	heterozygote
YJM981	UWOPS05_217_3	0.00732326	M	0.447969	DM	2	heterozygote
DBVPG6765	BC187	0.00129204	M	0.493238	DM	2	heterozygote
DBVPG6765	273614N	0.00306652	M	0.456226	DM	2	heterozygote
DBVPG6765	Y12	0.00710711	M	0.370796	DM	2	heterozygote
DBVPG6765	NCYC110	0.00735866	M	0.448189	DM	2	heterozygote
DBVPG6765	DBVPG6044	0.00747287	M	0.407522	DM	2	heterozygote
DBVPG6765	SK1	0.0071627	M	0.398161	DM	2	heterozygote
DBVPG6765	Y55	0.00510327	M	0.400613	DM	2	heterozygote
BC187	UWOPS83_787_3	0.0054736	M	0.42751	DM	2	heterozygote
BC187	YPS606	0.00609374	M	0.481869	DM	2	heterozygote
BC187	YPS128	0.00613207	M	0.466019	DM	2	heterozygote
BC187	UWOPS87_2421	0.00542409	M	0.487752	DM	2	heterozygote
BC187	UWOPS03_461_4	0.00710211	M	0.481441	DM	2	heterozygote
BC187	UWOPS05_227_2	0.00721079	M	0.305622	DM	2	heterozygote
BC187	UWOPS05_217_3	0.00733835	M	0.349469	DM	2	heterozygote
273614N	UWOPS83_787_3	0.00535106	M	0.26876	DM	2	heterozygote
273614N	YPS606	0.00563893	M	0.489271	DM	2	heterozygote
273614N	YPS128	0.00575286	M	0.384483	DM	2	heterozygote
273614N	UWOPS87_2421	0.00529774	M	0.466811	DM	2	heterozygote
273614N	UWOPS03_461_4	0.00695042	M	0.426354	DM	2	heterozygote
273614N	UWOPS05_227_2	0.00698721	M	0.490923	DM	2	heterozygote
273614N	UWOPS05_217_3	0.0067729	M	0.481023	DM	2	heterozygote
UWOPS83_787_3	Y12	0.00429625	M	0.352812	DM	2	heterozygote
UWOPS83_787_3	NCYC110	0.00511548	M	0.402584	DM	2	heterozygote
UWOPS83_787_3	DBVPG6044	0.00525053	M	0.388707	DM	2	heterozygote
UWOPS83_787_3	SK1	0.0053438	M	0.397814	DM	2	heterozygote
UWOPS83_787_3	Y55	0.00560971	M	0.473458	DM	2	heterozygote
YPS606	Y12	0.00407652	M	0.451325	DM	2	heterozygote
YPS606	NCYC110	0.00512867	M	0.333661	DM	2	heterozygote
YPS606	DBVPG6044	0.00513683	M	0.429827	DM	2	heterozygote
YPS606	SK1	0.0052639	M	0.453844	DM	2	heterozygote
YPS606	Y55	0.00568116	M	0.409891	DM	2	heterozygote
YPS128	Y12	0.00407525	M	0.453999	DM	2	heterozygote
YPS128	NCYC110	0.00522898	M	0.41619	DM	2	heterozygote
YPS128	DBVPG6044	0.00528875	M	0.455869	DM	2	heterozygote
YPS128	SK1	0.00536518	M	0.48841	DM	2	heterozygote
YPS128	Y55	0.00576296	M	0.482792	DM	2	heterozygote
Y12	UWOPS87_2421	0.0048526	M	0.426175	DM	2	heterozygote
Y12	UWOPS03_461_4	0.00600204	M	0.354621	DM	2	heterozygote
Y12	UWOPS05_227_2	0.00608994	M	0.269498	DM	2	heterozygote
Y12	UWOPS05_217_3	0.00599737	M	0.392369	DM	2	heterozygote
UWOPS87_2421	NCYC110	0.00569892	M	0.471385	DM	2	heterozygote
UWOPS87_2421	DBVPG6044	0.0058212	M	0.154399	DM	2	heterozygote
UWOPS87_2421	SK1	0.00591015	M	0.456627	DM	2	heterozygote
UWOPS87_2421	Y55	0.00573127	M	0.411552	DM	2	heterozygote
UWOPS03_461_4	NCYC110	0.00669744	M	0.423548	DM	2	heterozygote
UWOPS03_461_4	DBVPG6044	0.00659877	M	0.444647	DM	2	heterozygote
UWOPS03_461_4	SK1	0.00671592	M	0.5052	DM	2	heterozygote
UWOPS03_461_4	Y55	0.00696736	M	0.48527	DM	2	heterozygote
UWOPS05_227_2	NCYC110	0.00658209	M	0.38938	DM	2	heterozygote
UWOPS05_227_2	DBVPG6044	0.00672254	M	0.338029	DM	2	heterozygote
UWOPS05_227_2	SK1	0.00679774	M	0.398746	DM	2	heterozygote
UWOPS05_227_2	Y55	0.00703636	M	0.225	DM	2	heterozygote
UWOPS05_217_3	NCYC110	0.00673399	M	0.383352	DM	2	heterozygote
UWOPS05_217_3	DBVPG6044	0.00680283	M	0.465927	DM	2	heterozygote
UWOPS05_217_3	SK1	0.00694069	M	0.337934	DM	2	heterozygote
UWOPS05_217_3	Y55	0.00711288	M	0.357996	DM	2	heterozygote
L_1528	DBVPG1373	0.000931453	M	0.460844	DM	3	heterozygote
L_1528	DBVPG6765	0.000914709	M	0.38662	DM	3	heterozygote
L_1528	UWOPS83_787_3	0.00583133	M	0.373434	DM	3	heterozygote
L_1528	YPS606	0.00642268	M	0.421324	DM	3	heterozygote
L_1528	YPS128	0.00656802	M	0.497153	DM	3	heterozygote
L_1528	UWOPS87_2421	0.00577689	M	0.47816	DM	3	heterozygote
L_1528	UWOPS03_461_4	0.007365	M	0.333163	DM	3	heterozygote
L_1528	UWOPS05_227_2	0.00754249	M	0.27754	DM	3	heterozygote
L_1528	UWOPS05_217_3	0.00744619	M	0.213215	DM	3	heterozygote
L_1374	DBVPG1373	0.000883472	M	0.432581	DM	3	heterozygote
L_1374	DBVPG6765	0.000818865	M	0.382683	DM	3	heterozygote
L_1374	UWOPS83_787_3	0.00564903	M	0.348351	DM	3	heterozygote
L_1374	YPS606	0.00632129	M	0.482349	DM	3	heterozygote
L_1374	YPS128	0.00639782	M	0.485205	DM	3	heterozygote
L_1374	UWOPS87_2421	0.00570913	M	0.473177	DM	3	heterozygote
L_1374	UWOPS03_461_4	0.00719579	M	0.454436	DM	3	heterozygote
L_1374	UWOPS05_227_2	0.00733223	M	0.472875	DM	3	heterozygote
L_1374	UWOPS05_217_3	0.00718896	M	0.413885	DM	3	heterozygote
DBVPG1106	DBVPG1373	0.000800171	M	0.425891	DM	3	heterozygote
DBVPG1106	DBVPG6765	0.000932198	M	0.377463	DM	3	heterozygote
DBVPG1106	UWOPS83_787_3	0.00569528	M	0.440896	DM	3	heterozygote
DBVPG1106	YPS606	0.00624408	M	0.487177	DM	3	heterozygote
DBVPG1106	YPS128	0.00636966	M	0.348313	DM	3	heterozygote
DBVPG1106	UWOPS87_2421	0.0056769	M	0.470837	DM	3	heterozygote
DBVPG1106	UWOPS03_461_4	0.0070807	M	0.190917	DM	3	heterozygote
DBVPG1106	UWOPS05_227_2	0.00732506	M	0.268884	DM	3	heterozygote
DBVPG1106	UWOPS05_217_3	0.00730721	M	0.323801	DM	3	heterozygote
DBVPG1373	YJM975	0.000853879	M	0.33987	DM	3	heterozygote
DBVPG1373	YJM978	0.000870074	M	0.453557	DM	3	heterozygote
DBVPG1373	YJM981	0.000893882	M	0.400057	DM	3	heterozygote
DBVPG1373	BC187	0.00132322	M	0.4713	DM	3	heterozygote
DBVPG1373	273614N	0.00298777	M	0.460934	DM	3	heterozygote
DBVPG1373	Y12	0.00685543	M	0.293163	DM	3	heterozygote
DBVPG1373	NCYC110	0.00707765	M	0.469687	DM	3	heterozygote
DBVPG1373	DBVPG6044	0.00740791	M	0.486221	DM	3	heterozygote
DBVPG1373	SK1	0.00696533	M	0.397798	DM	3	heterozygote
DBVPG1373	Y55	0.00506612	M	0.499462	DM	3	heterozygote
YJM975	DBVPG6765	0.000883733	M	0.315814	DM	3	heterozygote
YJM975	UWOPS83_787_3	0.00595515	M	0.352357	DM	3	heterozygote
YJM975	YPS606	0.00643377	M	0.467679	DM	3	heterozygote
YJM975	YPS128	0.00649174	M	0.479443	DM	3	heterozygote
YJM975	UWOPS87_2421	0.00579476	M	0.49254	DM	3	heterozygote
YJM975	UWOPS03_461_4	0.0072815	M	0.453962	DM	3	heterozygote
YJM975	UWOPS05_227_2	0.00742312	M	0.353792	DM	3	heterozygote
YJM975	UWOPS05_217_3	0.0073024	M	0.438548	DM	3	heterozygote
YJM978	DBVPG6765	0.000898679	M	0.395749	DM	3	heterozygote
YJM978	UWOPS83_787_3	0.00588991	M	0.411858	DM	3	heterozygote
YJM978	YPS606	0.00647275	M	0.478024	DM	3	heterozygote
YJM978	YPS128	0.00654973	M	0.476597	DM	3	heterozygote
YJM978	UWOPS87_2421	0.00588251	M	0.492204	DM	3	heterozygote
YJM978	UWOPS03_461_4	0.00742019	M	0.422988	DM	3	heterozygote
YJM978	UWOPS05_227_2	0.00738758	M	0.278978	DM	3	heterozygote
YJM978	UWOPS05_217_3	0.00740646	M	0.419712	DM	3	heterozygote
YJM981	DBVPG6765	0.000980986	M	0.401667	DM	3	heterozygote
YJM981	UWOPS83_787_3	0.00568014	M	0.422841	DM	3	heterozygote
YJM981	YPS606	0.00620831	M	0.448303	DM	3	heterozygote
YJM981	YPS128	0.00628202	M	0.361755	DM	3	heterozygote
YJM981	UWOPS87_2421	0.00564556	M	0.438038	DM	3	heterozygote
YJM981	UWOPS03_461_4	0.00733813	M	0.22419	DM	3	heterozygote
YJM981	UWOPS05_227_2	0.00727188	M	0.231604	DM	3	heterozygote
YJM981	UWOPS05_217_3	0.00732326	M	0.408768	DM	3	heterozygote
DBVPG6765	BC187	0.00129204	M	0.468148	DM	3	heterozygote
DBVPG6765	273614N	0.00306652	M	0.428362	DM	3	heterozygote
DBVPG6765	Y12	0.00710711	M	0.365328	DM	3	heterozygote
DBVPG6765	NCYC110	0.00735866	M	0.446982	DM	3	heterozygote
DBVPG6765	DBVPG6044	0.00747287	M	0.480284	DM	3	heterozygote
DBVPG6765	SK1	0.0071627	M	0.395664	DM	3	heterozygote
DBVPG6765	Y55	0.00510327	M	0.443383	DM	3	heterozygote
BC187	UWOPS83_787_3	0.0054736	M	0.437824	DM	3	heterozygote
BC187	YPS606	0.00609374	M	0.500426	DM	3	heterozygote
BC187	YPS128	0.00613207	M	0.505514	DM	3	heterozygote
BC187	UWOPS87_2421	0.00542409	M	0.448007	DM	3	heterozygote
BC187	UWOPS03_461_4	0.00710211	M	0.442529	DM	3	heterozygote
BC187	UWOPS05_227_2	0.00721079	M	0.28638	DM	3	heterozygote
BC187	UWOPS05_217_3	0.00733835	M	0.350692	DM	3	heterozygote
273614N	UWOPS83_787_3	0.00535106	M	0.306943	DM	3	heterozygote
273614N	YPS606	0.00563893	M	0.518881	DM	3	heterozygote
273614N	YPS128	0.00575286	M	0.301394	DM	3	heterozygote
273614N	UWOPS87_2421	0.00529774	M	0.444538	DM	3	heterozygote
273614N	UWOPS03_461_4	0.00695042	M	0.404553	DM	3	heterozygote
273614N	UWOPS05_227_2	0.00698721	M	0.428857	DM	3	heterozygote
273614N	UWOPS05_217_3	0.0067729	M	0.388199	DM	3	heterozygote
UWOPS83_787_3	Y12	0.00429625	M	0.286371	DM	3	heterozygote
UWOPS83_787_3	NCYC110	0.00511548	M	0.379142	DM	3	heterozygote
UWOPS83_787_3	DBVPG6044	0.00525053	M	0.425964	DM	3	heterozygote
UWOPS83_787_3	SK1	0.0053438	M	0.319917	DM	3	heterozygote
UWOPS83_787_3	Y55	0.00560971	M	0.430057	DM	3	heterozygote
YPS606	Y12	0.00407652	M	0.369108	DM	3	heterozygote
YPS606	NCYC110	0.00512867	M	0.348204	DM	3	heterozygote
YPS606	DBVPG6044	0.00513683	M	0.400215	DM	3	heterozygote
YPS606	SK1	0.0052639	M	0.414804	DM	3	heterozygote
YPS606	Y55	0.00568116	M	0.384493	DM	3	heterozygote
YPS128	Y12	0.00407525	M	0.455972	DM	3	heterozygote
YPS128	NCYC110	0.00522898	M	0.39234	DM	3	heterozygote
YPS128	DBVPG6044	0.00528875	M	0.470855	DM	3	heterozygote
YPS128	SK1	0.00536518	M	0.452895	DM	3	heterozygote
YPS128	Y55	0.00576296	M	0.486048	DM	3	heterozygote
Y12	UWOPS87_2421	0.0048526	M	0.461627	DM	3	heterozygote
Y12	UWOPS03_461_4	0.00600204	M	0.339395	DM	3	heterozygote
Y12	UWOPS05_227_2	0.00608994	M	0.17677	DM	3	heterozygote
Y12	UWOPS05_217_3	0.00599737	M	0.339997	DM	3	heterozygote
UWOPS87_2421	NCYC110	0.00569892	M	0.463439	DM	3	heterozygote
UWOPS87_2421	DBVPG6044	0.0058212	M	0.210436	DM	3	heterozygote
UWOPS87_2421	SK1	0.00591015	M	0.454195	DM	3	heterozygote
UWOPS87_2421	Y55	0.00573127	M	0.470899	DM	3	heterozygote
UWOPS03_461_4	NCYC110	0.00669744	M	0.406553	DM	3	heterozygote
UWOPS03_461_4	DBVPG6044	0.00659877	M	0.466434	DM	3	heterozygote
UWOPS03_461_4	SK1	0.00671592	M	0.490594	DM	3	heterozygote
UWOPS03_461_4	Y55	0.00696736	M	0.492319	DM	3	heterozygote
UWOPS05_227_2	NCYC110	0.00658209	M	0.350747	DM	3	heterozygote
UWOPS05_227_2	DBVPG6044	0.00672254	M	0.257576	DM	3	heterozygote
UWOPS05_227_2	SK1	0.00679774	M	0.382823	DM	3	heterozygote
UWOPS05_227_2	Y55	0.00703636	M	0.312957	DM	3	heterozygote
UWOPS05_217_3	NCYC110	0.00673399	M	0.347299	DM	3	heterozygote
UWOPS05_217_3	DBVPG6044	0.00680283	M	0.440336	DM	3	heterozygote
UWOPS05_217_3	SK1	0.00694069	M	0.382675	DM	3	heterozygote
UWOPS05_217_3	Y55	0.00711288	M	0.360954	DM	3	heterozygote
L_1528	DBVPG1373	0.000931453	M	0.456914	DM	4	heterozygote
L_1528	DBVPG6765	0.000914709	M	0.415466	DM	4	heterozygote
L_1528	UWOPS83_787_3	0.00583133	M	0.393003	DM	4	heterozygote
L_1528	YPS606	0.00642268	M	0.387456	DM	4	heterozygote
[truncated: 9,617 more rows]
