# Supplementary material for: Heterosis Is Prevalent Among Domesticated but not Wild Strains of Saccharomyces cerevisiae
Source: G3 (Bethesda). 2013 Dec 16;4(2):315–23. doi: 10.1534/g3.113.009381 (PMC3931565; doi:10.1534/g3.113.009381)
Supplement: Supporting Information [file supp_g3.113.009381_TableS2.xls]

## Sheet: Figure S2 title and legend
Table S2 Agar–surface cultures: average growth rate of agar cultures of all homozygous and heterozygous strains in different test environments.
MAT alpha haploid strain used in a cross
MAT a haploid starin used in a cross
Distance - genetic distance between strains used in a cross
Origin - D(omestic), W(ild), M(ixed) stands only for heterozygous diploids of a mixed heritage (deriving from crosses between wild and domestic parents)
AGR - growth rate averaged over the period of growth on plates
Test environment - as described for figure 2: SD stands for minimal glucose medium (SD),YPD is a rich glucose medium and has been used in different variants: at 30°C (YPD), 35°C (Y35), ZnSO4 (Zn), galactose (Gal), NaCl (Na), salicylate (Sal), DMSO (DM), benomyl (Ben), glycerol (YPG), and 20°C (Y20).
Replication - number of replication
Concentration of stress agent
Homo / hetero - homozygotes) or non-isogenic (heterozygotes)

## Sheet: Figure S2 content
MAT alpha	MAT a	Distance	Origin	AGR	Replication	Environment	Concentration	Homo/hetero
L_1528	L_1374	0.000821213	D	0.387157	1	Zn	0.5mg/ml	heterozygote
L_1528	DBVPG1106	0.00104286	D	0.371108	1	Zn	0.5mg/ml	heterozygote
L_1528	DBVPG1373	0.000931453	M	0.372781	1	Zn	0.5mg/ml	heterozygote
L_1528	YJM975	0.000977554	D	0.374786	1	Zn	0.5mg/ml	heterozygote
L_1528	YJM978	0.000979299	D	0.365193	1	Zn	0.5mg/ml	heterozygote
L_1528	YJM981	0.00116355	D	0.341291	1	Zn	0.5mg/ml	heterozygote
L_1528	DBVPG6765	0.000914709	M	0.361726	1	Zn	0.5mg/ml	heterozygote
L_1528	BC187	0.00141478	D	0.394951	1	Zn	0.5mg/ml	heterozygote
L_1528	273614N	0.00324467	D	0.377723	1	Zn	0.5mg/ml	heterozygote
L_1528	UWOPS83_787_3	0.00583133	M	0.366533	1	Zn	0.5mg/ml	heterozygote
L_1528	YPS606	0.00642268	M	0.383038	1	Zn	0.5mg/ml	heterozygote
L_1528	YPS128	0.00656802	M	0.385753	1	Zn	0.5mg/ml	heterozygote
L_1528	Y12	0.00712247	D	0.378332	1	Zn	0.5mg/ml	heterozygote
L_1528	UWOPS87_2421	0.00577689	M	0.365138	1	Zn	0.5mg/ml	heterozygote
L_1528	UWOPS03_461_4	0.007365	M	0.356469	1	Zn	0.5mg/ml	heterozygote
L_1528	UWOPS05_227_2	0.00754249	M	0.369281	1	Zn	0.5mg/ml	heterozygote
L_1528	UWOPS05_217_3	0.00744619	M	0.362757	1	Zn	0.5mg/ml	heterozygote
L_1528	NCYC110	0.00738734	D	0.359992	1	Zn	0.5mg/ml	heterozygote
L_1528	DBVPG6044	0.00749223	D	0.363302	1	Zn	0.5mg/ml	heterozygote
L_1528	SK1	0.00706977	D	0.376127	1	Zn	0.5mg/ml	heterozygote
L_1528	Y55	0.00509308	D	0.362684	1	Zn	0.5mg/ml	heterozygote
L_1374	DBVPG1106	0.000805956	D	0.37142	1	Zn	0.5mg/ml	heterozygote
L_1374	DBVPG1373	0.000883472	M	0.3679	1	Zn	0.5mg/ml	heterozygote
L_1374	YJM975	0.000772412	D	0.369342	1	Zn	0.5mg/ml	heterozygote
L_1374	YJM978	0.000843953	D	0.349771	1	Zn	0.5mg/ml	heterozygote
L_1374	YJM981	0.000891485	D	0.373298	1	Zn	0.5mg/ml	heterozygote
L_1374	DBVPG6765	0.000818865	M	0.363549	1	Zn	0.5mg/ml	heterozygote
L_1374	BC187	0.00128694	D	0.366174	1	Zn	0.5mg/ml	heterozygote
L_1374	273614N	0.00304398	D	0.371323	1	Zn	0.5mg/ml	heterozygote
L_1374	UWOPS83_787_3	0.00564903	M	0.353198	1	Zn	0.5mg/ml	heterozygote
L_1374	YPS606	0.00632129	M	0.374315	1	Zn	0.5mg/ml	heterozygote
L_1374	YPS128	0.00639782	M	0.376669	1	Zn	0.5mg/ml	heterozygote
L_1374	Y12	0.0067627	D	0.344556	1	Zn	0.5mg/ml	heterozygote
L_1374	UWOPS87_2421	0.00570913	M	0.361853	1	Zn	0.5mg/ml	heterozygote
L_1374	UWOPS03_461_4	0.00719579	M	0.357441	1	Zn	0.5mg/ml	heterozygote
L_1374	UWOPS05_227_2	0.00733223	M	0.366604	1	Zn	0.5mg/ml	heterozygote
L_1374	UWOPS05_217_3	0.00718896	M	0.361338	1	Zn	0.5mg/ml	heterozygote
L_1374	NCYC110	0.00724383	D	0.346564	1	Zn	0.5mg/ml	heterozygote
L_1374	DBVPG6044	0.007298	D	0.369959	1	Zn	0.5mg/ml	heterozygote
L_1374	SK1	0.00693047	D	0.372201	1	Zn	0.5mg/ml	heterozygote
L_1374	Y55	0.00498316	D	0.383186	1	Zn	0.5mg/ml	heterozygote
DBVPG1106	DBVPG1373	0.000800171	M	0.36765	1	Zn	0.5mg/ml	heterozygote
DBVPG1106	YJM975	0.000815749	D	0.359619	1	Zn	0.5mg/ml	heterozygote
DBVPG1106	YJM978	0.00084521	D	0.352793	1	Zn	0.5mg/ml	heterozygote
DBVPG1106	YJM981	0.000829467	D	0.358189	1	Zn	0.5mg/ml	heterozygote
DBVPG1106	DBVPG6765	0.000932198	M	0.352724	1	Zn	0.5mg/ml	heterozygote
DBVPG1106	BC187	0.00137308	D	0.380428	1	Zn	0.5mg/ml	heterozygote
DBVPG1106	273614N	0.00295359	D	0.379951	1	Zn	0.5mg/ml	heterozygote
DBVPG1106	UWOPS83_787_3	0.00569528	M	0.371206	1	Zn	0.5mg/ml	heterozygote
DBVPG1106	YPS606	0.00624408	M	0.362039	1	Zn	0.5mg/ml	heterozygote
DBVPG1106	YPS128	0.00636966	M	0.353753	1	Zn	0.5mg/ml	heterozygote
DBVPG1106	Y12	0.00687863	D	0.380402	1	Zn	0.5mg/ml	heterozygote
DBVPG1106	UWOPS87_2421	0.0056769	M	0.364912	1	Zn	0.5mg/ml	heterozygote
DBVPG1106	UWOPS03_461_4	0.0070807	M	0.367987	1	Zn	0.5mg/ml	heterozygote
DBVPG1106	UWOPS05_227_2	0.00732506	M	0.366073	1	Zn	0.5mg/ml	heterozygote
DBVPG1106	UWOPS05_217_3	0.00730721	M	0.367948	1	Zn	0.5mg/ml	heterozygote
DBVPG1106	NCYC110	0.00704429	D	0.358808	1	Zn	0.5mg/ml	heterozygote
DBVPG1106	DBVPG6044	0.00728973	D	0.366636	1	Zn	0.5mg/ml	heterozygote
DBVPG1106	SK1	0.00685021	D	0.368949	1	Zn	0.5mg/ml	heterozygote
DBVPG1106	Y55	0.00487704	D	0.367909	1	Zn	0.5mg/ml	heterozygote
DBVPG1373	YJM975	0.000853879	M	0.361189	1	Zn	0.5mg/ml	heterozygote
DBVPG1373	YJM978	0.000870074	M	0.355571	1	Zn	0.5mg/ml	heterozygote
DBVPG1373	YJM981	0.000893882	M	0.357432	1	Zn	0.5mg/ml	heterozygote
DBVPG1373	DBVPG6765	0.000954842	W	0.374329	1	Zn	0.5mg/ml	heterozygote
DBVPG1373	BC187	0.00132322	M	0.363642	1	Zn	0.5mg/ml	heterozygote
DBVPG1373	273614N	0.00298777	M	0.358806	1	Zn	0.5mg/ml	heterozygote
DBVPG1373	UWOPS83_787_3	0.00574339	W	0.366626	1	Zn	0.5mg/ml	heterozygote
DBVPG1373	YPS606	0.0063557	W	0.353219	1	Zn	0.5mg/ml	heterozygote
DBVPG1373	YPS128	0.00645392	W	0.363823	1	Zn	0.5mg/ml	heterozygote
DBVPG1373	Y12	0.00685543	M	0.361458	1	Zn	0.5mg/ml	heterozygote
DBVPG1373	UWOPS87_2421	0.00572185	W	0.377405	1	Zn	0.5mg/ml	heterozygote
DBVPG1373	UWOPS03_461_4	0.00734063	W	0.323302	1	Zn	0.5mg/ml	heterozygote
DBVPG1373	UWOPS05_227_2	0.0073452	W	0.328279	1	Zn	0.5mg/ml	heterozygote
DBVPG1373	UWOPS05_217_3	0.00722997	W	0.344832	1	Zn	0.5mg/ml	heterozygote
DBVPG1373	NCYC110	0.00707765	M	0.358056	1	Zn	0.5mg/ml	heterozygote
DBVPG1373	DBVPG6044	0.00740791	M	0.379901	1	Zn	0.5mg/ml	heterozygote
DBVPG1373	SK1	0.00696533	M	0.35762	1	Zn	0.5mg/ml	heterozygote
DBVPG1373	Y55	0.00506612	M	0.350719	1	Zn	0.5mg/ml	heterozygote
YJM975	YJM978	0.000189782	D	0.358734	1	Zn	0.5mg/ml	heterozygote
YJM975	YJM981	0.000255038	D	0.337074	1	Zn	0.5mg/ml	heterozygote
YJM975	DBVPG6765	0.000883733	M	0.359681	1	Zn	0.5mg/ml	heterozygote
YJM975	BC187	0.00119272	D	0.350677	1	Zn	0.5mg/ml	heterozygote
YJM975	273614N	0.00305208	D	0.370436	1	Zn	0.5mg/ml	heterozygote
YJM975	UWOPS83_787_3	0.00595515	M	0.357094	1	Zn	0.5mg/ml	heterozygote
YJM975	YPS606	0.00643377	M	0.364971	1	Zn	0.5mg/ml	heterozygote
YJM975	YPS128	0.00649174	M	0.365252	1	Zn	0.5mg/ml	heterozygote
YJM975	Y12	0.00697859	D	0.382499	1	Zn	0.5mg/ml	heterozygote
YJM975	UWOPS87_2421	0.00579476	M	0.370492	1	Zn	0.5mg/ml	heterozygote
YJM975	UWOPS03_461_4	0.0072815	M	0.378526	1	Zn	0.5mg/ml	heterozygote
YJM975	UWOPS05_227_2	0.00742312	M	0.360734	1	Zn	0.5mg/ml	heterozygote
YJM975	UWOPS05_217_3	0.0073024	M	0.348693	1	Zn	0.5mg/ml	heterozygote
YJM975	NCYC110	0.00726469	D	0.372484	1	Zn	0.5mg/ml	heterozygote
YJM975	DBVPG6044	0.00739049	D	0.361653	1	Zn	0.5mg/ml	heterozygote
YJM975	SK1	0.00704819	D	0.347558	1	Zn	0.5mg/ml	heterozygote
YJM975	Y55	0.0050061	D	0.349789	1	Zn	0.5mg/ml	heterozygote
YJM978	YJM981	0.000507565	D	0.355669	1	Zn	0.5mg/ml	heterozygote
YJM978	DBVPG6765	0.000898679	M	0.371594	1	Zn	0.5mg/ml	heterozygote
YJM978	BC187	0.00124486	D	0.351842	1	Zn	0.5mg/ml	heterozygote
YJM978	273614N	0.00312095	D	0.353363	1	Zn	0.5mg/ml	heterozygote
YJM978	UWOPS83_787_3	0.00588991	M	0.374117	1	Zn	0.5mg/ml	heterozygote
YJM978	YPS606	0.00647275	M	0.353818	1	Zn	0.5mg/ml	heterozygote
YJM978	YPS128	0.00654973	M	0.378235	1	Zn	0.5mg/ml	heterozygote
YJM978	Y12	0.00711929	D	0.371482	1	Zn	0.5mg/ml	heterozygote
YJM978	UWOPS87_2421	0.00588251	M	0.370323	1	Zn	0.5mg/ml	heterozygote
YJM978	UWOPS03_461_4	0.00742019	M	0.391603	1	Zn	0.5mg/ml	heterozygote
YJM978	UWOPS05_227_2	0.00738758	M	0.355992	1	Zn	0.5mg/ml	heterozygote
YJM978	UWOPS05_217_3	0.00740646	M	0.369337	1	Zn	0.5mg/ml	heterozygote
YJM978	NCYC110	0.00731624	D	0.364545	1	Zn	0.5mg/ml	heterozygote
YJM978	DBVPG6044	0.00745113	D	0.354473	1	Zn	0.5mg/ml	heterozygote
YJM978	SK1	0.00706258	D	0.363825	1	Zn	0.5mg/ml	heterozygote
YJM978	Y55	0.00508867	D	0.371379	1	Zn	0.5mg/ml	heterozygote
YJM981	DBVPG6765	0.000980986	M	0.34568	1	Zn	0.5mg/ml	heterozygote
YJM981	BC187	0.00112271	D	0.353457	1	Zn	0.5mg/ml	heterozygote
YJM981	273614N	0.0030506	D	0.390094	1	Zn	0.5mg/ml	heterozygote
YJM981	UWOPS83_787_3	0.00568014	M	0.374564	1	Zn	0.5mg/ml	heterozygote
YJM981	YPS606	0.00620831	M	0.37354	1	Zn	0.5mg/ml	heterozygote
YJM981	YPS128	0.00628202	M	0.374285	1	Zn	0.5mg/ml	heterozygote
YJM981	Y12	0.00664236	D	0.372474	1	Zn	0.5mg/ml	heterozygote
YJM981	UWOPS87_2421	0.00564556	M	0.3761	1	Zn	0.5mg/ml	heterozygote
YJM981	UWOPS03_461_4	0.00733813	M	0.348522	1	Zn	0.5mg/ml	heterozygote
YJM981	UWOPS05_227_2	0.00727188	M	0.350991	1	Zn	0.5mg/ml	heterozygote
YJM981	UWOPS05_217_3	0.00732326	M	0.359344	1	Zn	0.5mg/ml	heterozygote
YJM981	NCYC110	0.0071804	D	0.375072	1	Zn	0.5mg/ml	heterozygote
YJM981	DBVPG6044	0.00738807	D	0.365638	1	Zn	0.5mg/ml	heterozygote
YJM981	SK1	0.00693781	D	0.353583	1	Zn	0.5mg/ml	heterozygote
YJM981	Y55	0.00498279	D	0.359551	1	Zn	0.5mg/ml	heterozygote
DBVPG6765	BC187	0.00129204	M	0.357876	1	Zn	0.5mg/ml	heterozygote
DBVPG6765	273614N	0.00306652	M	0.36666	1	Zn	0.5mg/ml	heterozygote
DBVPG6765	UWOPS83_787_3	0.00590519	W	0.38288	1	Zn	0.5mg/ml	heterozygote
DBVPG6765	YPS606	0.00649771	W	0.343902	1	Zn	0.5mg/ml	heterozygote
DBVPG6765	YPS128	0.00664429	W	0.338934	1	Zn	0.5mg/ml	heterozygote
DBVPG6765	Y12	0.00710711	M	0.363921	1	Zn	0.5mg/ml	heterozygote
DBVPG6765	UWOPS87_2421	0.00583124	W	0.351483	1	Zn	0.5mg/ml	heterozygote
DBVPG6765	UWOPS03_461_4	0.0073697	W	0.337898	1	Zn	0.5mg/ml	heterozygote
DBVPG6765	UWOPS05_227_2	0.00748541	W	0.355964	1	Zn	0.5mg/ml	heterozygote
DBVPG6765	UWOPS05_217_3	0.00738333	W	0.318355	1	Zn	0.5mg/ml	heterozygote
DBVPG6765	NCYC110	0.00735866	M	0.353587	1	Zn	0.5mg/ml	heterozygote
DBVPG6765	DBVPG6044	0.00747287	M	0.35099	1	Zn	0.5mg/ml	heterozygote
DBVPG6765	SK1	0.0071627	M	0.354757	1	Zn	0.5mg/ml	heterozygote
DBVPG6765	Y55	0.00510327	M	0.354376	1	Zn	0.5mg/ml	heterozygote
BC187	273614N	0.00325424	D	0.359518	1	Zn	0.5mg/ml	heterozygote
BC187	UWOPS83_787_3	0.0054736	M	0.373078	1	Zn	0.5mg/ml	heterozygote
BC187	YPS606	0.00609374	M	0.356415	1	Zn	0.5mg/ml	heterozygote
BC187	YPS128	0.00613207	M	0.373941	1	Zn	0.5mg/ml	heterozygote
BC187	Y12	0.0065705	D	0.375044	1	Zn	0.5mg/ml	heterozygote
BC187	UWOPS87_2421	0.00542409	M	0.350778	1	Zn	0.5mg/ml	heterozygote
BC187	UWOPS03_461_4	0.00710211	M	0.385459	1	Zn	0.5mg/ml	heterozygote
BC187	UWOPS05_227_2	0.00721079	M	0.37693	1	Zn	0.5mg/ml	heterozygote
BC187	UWOPS05_217_3	0.00733835	M	0.338462	1	Zn	0.5mg/ml	heterozygote
BC187	NCYC110	0.00683857	D	0.353352	1	Zn	0.5mg/ml	heterozygote
BC187	DBVPG6044	0.00705632	D	0.364165	1	Zn	0.5mg/ml	heterozygote
BC187	SK1	0.00680037	D	0.36	1	Zn	0.5mg/ml	heterozygote
BC187	Y55	0.00490484	D	0.357231	1	Zn	0.5mg/ml	heterozygote
273614N	UWOPS83_787_3	0.00535106	M	0.380087	1	Zn	0.5mg/ml	heterozygote
273614N	YPS606	0.00563893	M	0.37728	1	Zn	0.5mg/ml	heterozygote
273614N	YPS128	0.00575286	M	0.365532	1	Zn	0.5mg/ml	heterozygote
273614N	Y12	0.00548179	D	0.378299	1	Zn	0.5mg/ml	heterozygote
273614N	UWOPS87_2421	0.00529774	M	0.363268	1	Zn	0.5mg/ml	heterozygote
273614N	UWOPS03_461_4	0.00695042	M	0.373395	1	Zn	0.5mg/ml	heterozygote
273614N	UWOPS05_227_2	0.00698721	M	0.375403	1	Zn	0.5mg/ml	heterozygote
273614N	UWOPS05_217_3	0.0067729	M	0.364825	1	Zn	0.5mg/ml	heterozygote
273614N	NCYC110	0.00660772	D	0.35301	1	Zn	0.5mg/ml	heterozygote
273614N	DBVPG6044	0.00673646	D	0.385558	1	Zn	0.5mg/ml	heterozygote
273614N	SK1	0.00650431	D	0.357831	1	Zn	0.5mg/ml	heterozygote
273614N	Y55	0.00533909	D	0.348218	1	Zn	0.5mg/ml	heterozygote
UWOPS83_787_3	YPS606	0.00336832	W	0.324744	1	Zn	0.5mg/ml	heterozygote
UWOPS83_787_3	YPS128	0.00346418	W	0.368854	1	Zn	0.5mg/ml	heterozygote
UWOPS83_787_3	Y12	0.00429625	M	0.35558	1	Zn	0.5mg/ml	heterozygote
UWOPS83_787_3	UWOPS87_2421	0.00373739	W	0.354693	1	Zn	0.5mg/ml	heterozygote
UWOPS83_787_3	UWOPS03_461_4	0.00485119	W	0.353956	1	Zn	0.5mg/ml	heterozygote
UWOPS83_787_3	UWOPS05_227_2	0.0048789	W	0.352026	1	Zn	0.5mg/ml	heterozygote
UWOPS83_787_3	UWOPS05_217_3	0.00488076	W	0.329479	1	Zn	0.5mg/ml	heterozygote
UWOPS83_787_3	NCYC110	0.00511548	M	0.340276	1	Zn	0.5mg/ml	heterozygote
UWOPS83_787_3	DBVPG6044	0.00525053	M	0.389565	1	Zn	0.5mg/ml	heterozygote
UWOPS83_787_3	SK1	0.0053438	M	0.364811	1	Zn	0.5mg/ml	heterozygote
UWOPS83_787_3	Y55	0.00560971	M	0.392951	1	Zn	0.5mg/ml	heterozygote
YPS606	YPS128	3.95772e-05	W	0.365533	1	Zn	0.5mg/ml	heterozygote
YPS606	Y12	0.00407652	M	0.361501	1	Zn	0.5mg/ml	heterozygote
YPS606	UWOPS87_2421	0.0045763	W	0.371933	1	Zn	0.5mg/ml	heterozygote
YPS606	UWOPS03_461_4	0.00535417	W	0.365332	1	Zn	0.5mg/ml	heterozygote
YPS606	UWOPS05_227_2	0.005478	W	0.359925	1	Zn	0.5mg/ml	heterozygote
YPS606	UWOPS05_217_3	0.00550593	W	0.345875	1	Zn	0.5mg/ml	heterozygote
YPS606	NCYC110	0.00512867	M	0.356836	1	Zn	0.5mg/ml	heterozygote
YPS606	DBVPG6044	0.00513683	M	0.367634	1	Zn	0.5mg/ml	heterozygote
YPS606	SK1	0.0052639	M	0.349803	1	Zn	0.5mg/ml	heterozygote
YPS606	Y55	0.00568116	M	0.351054	1	Zn	0.5mg/ml	heterozygote
YPS128	Y12	0.00407525	M	0.374457	1	Zn	0.5mg/ml	heterozygote
YPS128	UWOPS87_2421	0.00456341	W	0.365526	1	Zn	0.5mg/ml	heterozygote
YPS128	UWOPS03_461_4	0.00553827	W	0.363502	1	Zn	0.5mg/ml	heterozygote
YPS128	UWOPS05_227_2	0.00563288	W	0.350645	1	Zn	0.5mg/ml	heterozygote
YPS128	UWOPS05_217_3	0.00555746	W	0.339479	1	Zn	0.5mg/ml	heterozygote
YPS128	NCYC110	0.00522898	M	0.356546	1	Zn	0.5mg/ml	heterozygote
YPS128	DBVPG6044	0.00528875	M	0.385238	1	Zn	0.5mg/ml	heterozygote
YPS128	SK1	0.00536518	M	0.370105	1	Zn	0.5mg/ml	heterozygote
YPS128	Y55	0.00576296	M	0.367814	1	Zn	0.5mg/ml	heterozygote
Y12	UWOPS87_2421	0.0048526	M	0.357373	1	Zn	0.5mg/ml	heterozygote
Y12	UWOPS03_461_4	0.00600204	M	0.366427	1	Zn	0.5mg/ml	heterozygote
Y12	UWOPS05_227_2	0.00608994	M	0.326473	1	Zn	0.5mg/ml	heterozygote
Y12	UWOPS05_217_3	0.00599737	M	0.315521	1	Zn	0.5mg/ml	heterozygote
Y12	NCYC110	0.00556845	D	0.375577	1	Zn	0.5mg/ml	heterozygote
Y12	DBVPG6044	0.00579323	D	0.359964	1	Zn	0.5mg/ml	heterozygote
Y12	SK1	0.00546789	D	0.36586	1	Zn	0.5mg/ml	heterozygote
Y12	Y55	0.00635769	D	0.346091	1	Zn	0.5mg/ml	heterozygote
UWOPS87_2421	UWOPS03_461_4	0.00553204	W	0.348306	1	Zn	0.5mg/ml	heterozygote
UWOPS87_2421	UWOPS05_227_2	0.00557453	W	0.343509	1	Zn	0.5mg/ml	heterozygote
UWOPS87_2421	UWOPS05_217_3	0.0057201	W	0.347817	1	Zn	0.5mg/ml	heterozygote
UWOPS87_2421	NCYC110	0.00569892	M	0.355811	1	Zn	0.5mg/ml	heterozygote
UWOPS87_2421	DBVPG6044	0.0058212	M	0.381773	1	Zn	0.5mg/ml	heterozygote
UWOPS87_2421	SK1	0.00591015	M	0.344719	1	Zn	0.5mg/ml	heterozygote
UWOPS87_2421	Y55	0.00573127	M	0.361761	1	Zn	0.5mg/ml	heterozygote
UWOPS03_461_4	UWOPS05_227_2	4.8876e-06	W	0.343466	1	Zn	0.5mg/ml	heterozygote
UWOPS03_461_4	UWOPS05_217_3	0.000144724	W	0.368885	1	Zn	0.5mg/ml	heterozygote
UWOPS03_461_4	NCYC110	0.00669744	M	0.325098	1	Zn	0.5mg/ml	heterozygote
UWOPS03_461_4	DBVPG6044	0.00659877	M	0.366326	1	Zn	0.5mg/ml	heterozygote
UWOPS03_461_4	SK1	0.00671592	M	0.351895	1	Zn	0.5mg/ml	heterozygote
UWOPS03_461_4	Y55	0.00696736	M	0.350818	1	Zn	0.5mg/ml	heterozygote
UWOPS05_227_2	UWOPS05_217_3	7.94823e-05	W	0.346248	1	Zn	0.5mg/ml	heterozygote
UWOPS05_227_2	NCYC110	0.00658209	M	0.332193	1	Zn	0.5mg/ml	heterozygote
UWOPS05_227_2	DBVPG6044	0.00672254	M	0.356628	1	Zn	0.5mg/ml	heterozygote
UWOPS05_227_2	SK1	0.00679774	M	0.359894	1	Zn	0.5mg/ml	heterozygote
UWOPS05_227_2	Y55	0.00703636	M	0.351076	1	Zn	0.5mg/ml	heterozygote
UWOPS05_217_3	NCYC110	0.00673399	M	0.371937	1	Zn	0.5mg/ml	heterozygote
UWOPS05_217_3	DBVPG6044	0.00680283	M	0.394698	1	Zn	0.5mg/ml	heterozygote
UWOPS05_217_3	SK1	0.00694069	M	0.332045	1	Zn	0.5mg/ml	heterozygote
UWOPS05_217_3	Y55	0.00711288	M	0.378243	1	Zn	0.5mg/ml	heterozygote
NCYC110	DBVPG6044	1e-07	D	0.389381	1	Zn	0.5mg/ml	heterozygote
NCYC110	SK1	0.00157377	D	0.365289	1	Zn	0.5mg/ml	heterozygote
NCYC110	Y55	0.00271451	D	0.355089	1	Zn	0.5mg/ml	heterozygote
DBVPG6044	SK1	0.00154381	D	0.362435	1	Zn	0.5mg/ml	heterozygote
DBVPG6044	Y55	0.00279022	D	0.350222	1	Zn	0.5mg/ml	heterozygote
SK1	Y55	0.00353353	D	0.365826	1	Zn	0.5mg/ml	heterozygote
L_1528	L_1374	0.000821213	D	0.347285	2	Zn	0.5mg/ml	heterozygote
L_1528	DBVPG1106	0.00104286	D	0.372562	2	Zn	0.5mg/ml	heterozygote
L_1528	DBVPG1373	0.000931453	M	0.37151	2	Zn	0.5mg/ml	heterozygote
L_1528	YJM975	0.000977554	D	0.375645	2	Zn	0.5mg/ml	heterozygote
L_1528	YJM978	0.000979299	D	0.346556	2	Zn	0.5mg/ml	heterozygote
L_1528	YJM981	0.00116355	D	0.355825	2	Zn	0.5mg/ml	heterozygote
L_1528	DBVPG6765	0.000914709	M	0.341563	2	Zn	0.5mg/ml	heterozygote
L_1528	BC187	0.00141478	D	0.363227	2	Zn	0.5mg/ml	heterozygote
L_1528	273614N	0.00324467	D	0.375996	2	Zn	0.5mg/ml	heterozygote
L_1528	UWOPS83_787_3	0.00583133	M	0.35348	2	Zn	0.5mg/ml	heterozygote
L_1528	YPS606	0.00642268	M	0.380574	2	Zn	0.5mg/ml	heterozygote
L_1528	YPS128	0.00656802	M	0.377176	2	Zn	0.5mg/ml	heterozygote
L_1528	Y12	0.00712247	D	0.361789	2	Zn	0.5mg/ml	heterozygote
L_1528	UWOPS87_2421	0.00577689	M	0.357439	2	Zn	0.5mg/ml	heterozygote
L_1528	UWOPS03_461_4	0.007365	M	0.334601	2	Zn	0.5mg/ml	heterozygote
L_1528	UWOPS05_227_2	0.00754249	M	0.371564	2	Zn	0.5mg/ml	heterozygote
L_1528	UWOPS05_217_3	0.00744619	M	0.371011	2	Zn	0.5mg/ml	heterozygote
L_1528	NCYC110	0.00738734	D	0.33316	2	Zn	0.5mg/ml	heterozygote
L_1528	DBVPG6044	0.00749223	D	0.360998	2	Zn	0.5mg/ml	heterozygote
L_1528	SK1	0.00706977	D	0.357966	2	Zn	0.5mg/ml	heterozygote
L_1528	Y55	0.00509308	D	0.353773	2	Zn	0.5mg/ml	heterozygote
L_1374	DBVPG1106	0.000805956	D	0.36245	2	Zn	0.5mg/ml	heterozygote
L_1374	DBVPG1373	0.000883472	M	0.34344	2	Zn	0.5mg/ml	heterozygote
L_1374	YJM975	0.000772412	D	0.339517	2	Zn	0.5mg/ml	heterozygote
L_1374	YJM978	0.000843953	D	0.366363	2	Zn	0.5mg/ml	heterozygote
L_1374	YJM981	0.000891485	D	0.355157	2	Zn	0.5mg/ml	heterozygote
L_1374	DBVPG6765	0.000818865	M	0.344725	2	Zn	0.5mg/ml	heterozygote
L_1374	BC187	0.00128694	D	0.352139	2	Zn	0.5mg/ml	heterozygote
L_1374	273614N	0.00304398	D	0.356399	2	Zn	0.5mg/ml	heterozygote
L_1374	UWOPS83_787_3	0.00564903	M	0.365521	2	Zn	0.5mg/ml	heterozygote
L_1374	YPS606	0.00632129	M	0.35684	2	Zn	0.5mg/ml	heterozygote
L_1374	YPS128	0.00639782	M	0.35178	2	Zn	0.5mg/ml	heterozygote
L_1374	Y12	0.0067627	D	0.350965	2	Zn	0.5mg/ml	heterozygote
L_1374	UWOPS87_2421	0.00570913	M	0.378013	2	Zn	0.5mg/ml	heterozygote
L_1374	UWOPS03_461_4	0.00719579	M	0.352975	2	Zn	0.5mg/ml	heterozygote
L_1374	UWOPS05_227_2	0.00733223	M	0.354183	2	Zn	0.5mg/ml	heterozygote
L_1374	UWOPS05_217_3	0.00718896	M	0.344668	2	Zn	0.5mg/ml	heterozygote
L_1374	NCYC110	0.00724383	D	0.330204	2	Zn	0.5mg/ml	heterozygote
L_1374	DBVPG6044	0.007298	D	0.365592	2	Zn	0.5mg/ml	heterozygote
L_1374	SK1	0.00693047	D	0.340139	2	Zn	0.5mg/ml	heterozygote
L_1374	Y55	0.00498316	D	0.36773	2	Zn	0.5mg/ml	heterozygote
DBVPG1106	DBVPG1373	0.000800171	M	0.367386	2	Zn	0.5mg/ml	heterozygote
DBVPG1106	YJM975	0.000815749	D	0.374028	2	Zn	0.5mg/ml	heterozygote
DBVPG1106	YJM978	0.00084521	D	0.328883	2	Zn	0.5mg/ml	heterozygote
DBVPG1106	YJM981	0.000829467	D	0.374815	2	Zn	0.5mg/ml	heterozygote
DBVPG1106	DBVPG6765	0.000932198	M	0.354911	2	Zn	0.5mg/ml	heterozygote
DBVPG1106	BC187	0.00137308	D	0.378674	2	Zn	0.5mg/ml	heterozygote
DBVPG1106	273614N	0.00295359	D	0.367133	2	Zn	0.5mg/ml	heterozygote
DBVPG1106	UWOPS83_787_3	0.00569528	M	0.352124	2	Zn	0.5mg/ml	heterozygote
DBVPG1106	YPS606	0.00624408	M	0.363938	2	Zn	0.5mg/ml	heterozygote
DBVPG1106	YPS128	0.00636966	M	0.346377	2	Zn	0.5mg/ml	heterozygote
DBVPG1106	Y12	0.00687863	D	0.366014	2	Zn	0.5mg/ml	heterozygote
DBVPG1106	UWOPS87_2421	0.0056769	M	0.354125	2	Zn	0.5mg/ml	heterozygote
DBVPG1106	UWOPS03_461_4	0.0070807	M	0.338202	2	Zn	0.5mg/ml	heterozygote
DBVPG1106	UWOPS05_227_2	0.00732506	M	0.349322	2	Zn	0.5mg/ml	heterozygote
DBVPG1106	UWOPS05_217_3	0.00730721	M	0.335856	2	Zn	0.5mg/ml	heterozygote
DBVPG1106	NCYC110	0.00704429	D	0.353863	2	Zn	0.5mg/ml	heterozygote
DBVPG1106	DBVPG6044	0.00728973	D	0.369549	2	Zn	0.5mg/ml	heterozygote
DBVPG1106	SK1	0.00685021	D	0.364869	2	Zn	0.5mg/ml	heterozygote
DBVPG1106	Y55	0.00487704	D	0.360724	2	Zn	0.5mg/ml	heterozygote
DBVPG1373	YJM975	0.000853879	M	0.350409	2	Zn	0.5mg/ml	heterozygote
DBVPG1373	YJM978	0.000870074	M	0.360114	2	Zn	0.5mg/ml	heterozygote
DBVPG1373	YJM981	0.000893882	M	0.369131	2	Zn	0.5mg/ml	heterozygote
DBVPG1373	DBVPG6765	0.000954842	W	0.36887	2	Zn	0.5mg/ml	heterozygote
DBVPG1373	BC187	0.00132322	M	0.339764	2	Zn	0.5mg/ml	heterozygote
DBVPG1373	273614N	0.00298777	M	0.357046	2	Zn	0.5mg/ml	heterozygote
DBVPG1373	UWOPS83_787_3	0.00574339	W	0.338155	2	Zn	0.5mg/ml	heterozygote
DBVPG1373	YPS606	0.0063557	W	0.374351	2	Zn	0.5mg/ml	heterozygote
DBVPG1373	YPS128	0.00645392	W	0.365765	2	Zn	0.5mg/ml	heterozygote
DBVPG1373	Y12	0.00685543	M	0.348684	2	Zn	0.5mg/ml	heterozygote
DBVPG1373	UWOPS87_2421	0.00572185	W	0.335052	2	Zn	0.5mg/ml	heterozygote
DBVPG1373	UWOPS03_461_4	0.00734063	W	0.354457	2	Zn	0.5mg/ml	heterozygote
DBVPG1373	UWOPS05_227_2	0.0073452	W	0.346667	2	Zn	0.5mg/ml	heterozygote
DBVPG1373	UWOPS05_217_3	0.00722997	W	0.363052	2	Zn	0.5mg/ml	heterozygote
DBVPG1373	NCYC110	0.00707765	M	0.340164	2	Zn	0.5mg/ml	heterozygote
DBVPG1373	DBVPG6044	0.00740791	M	0.390039	2	Zn	0.5mg/ml	heterozygote
DBVPG1373	SK1	0.00696533	M	0.338949	2	Zn	0.5mg/ml	heterozygote
DBVPG1373	Y55	0.00506612	M	0.377967	2	Zn	0.5mg/ml	heterozygote
YJM975	YJM978	0.000189782	D	0.364917	2	Zn	0.5mg/ml	heterozygote
YJM975	YJM981	0.000255038	D	0.33532	2	Zn	0.5mg/ml	heterozygote
YJM975	DBVPG6765	0.000883733	M	0.355907	2	Zn	0.5mg/ml	heterozygote
YJM975	BC187	0.00119272	D	0.338569	2	Zn	0.5mg/ml	heterozygote
YJM975	273614N	0.00305208	D	0.382837	2	Zn	0.5mg/ml	heterozygote
YJM975	UWOPS83_787_3	0.00595515	M	0.355842	2	Zn	0.5mg/ml	heterozygote
YJM975	YPS606	0.00643377	M	0.374996	2	Zn	0.5mg/ml	heterozygote
YJM975	YPS128	0.00649174	M	0.382153	2	Zn	0.5mg/ml	heterozygote
YJM975	Y12	0.00697859	D	0.349018	2	Zn	0.5mg/ml	heterozygote
YJM975	UWOPS87_2421	0.00579476	M	0.370555	2	Zn	0.5mg/ml	heterozygote
YJM975	UWOPS03_461_4	0.0072815	M	0.356686	2	Zn	0.5mg/ml	heterozygote
YJM975	UWOPS05_227_2	0.00742312	M	0.373764	2	Zn	0.5mg/ml	heterozygote
YJM975	UWOPS05_217_3	0.0073024	M	0.34965	2	Zn	0.5mg/ml	heterozygote
YJM975	NCYC110	0.00726469	D	0.340655	2	Zn	0.5mg/ml	heterozygote
YJM975	DBVPG6044	0.00739049	D	0.360635	2	Zn	0.5mg/ml	heterozygote
YJM975	SK1	0.00704819	D	0.360976	2	Zn	0.5mg/ml	heterozygote
YJM975	Y55	0.0050061	D	0.337089	2	Zn	0.5mg/ml	heterozygote
YJM978	YJM981	0.000507565	D	0.349859	2	Zn	0.5mg/ml	heterozygote
YJM978	DBVPG6765	0.000898679	M	0.357808	2	Zn	0.5mg/ml	heterozygote
YJM978	BC187	0.00124486	D	0.353962	2	Zn	0.5mg/ml	heterozygote
YJM978	273614N	0.00312095	D	0.368257	2	Zn	0.5mg/ml	heterozygote
YJM978	UWOPS83_787_3	0.00588991	M	0.37072	2	Zn	0.5mg/ml	heterozygote
YJM978	YPS606	0.00647275	M	0.366771	2	Zn	0.5mg/ml	heterozygote
YJM978	YPS128	0.00654973	M	0.36087	2	Zn	0.5mg/ml	heterozygote
YJM978	Y12	0.00711929	D	0.37276	2	Zn	0.5mg/ml	heterozygote
YJM978	UWOPS87_2421	0.00588251	M	0.37236	2	Zn	0.5mg/ml	heterozygote
YJM978	UWOPS03_461_4	0.00742019	M	0.348533	2	Zn	0.5mg/ml	heterozygote
YJM978	UWOPS05_227_2	0.00738758	M	0.360085	2	Zn	0.5mg/ml	heterozygote
YJM978	UWOPS05_217_3	0.00740646	M	0.374695	2	Zn	0.5mg/ml	heterozygote
YJM978	NCYC110	0.00731624	D	0.327966	2	Zn	0.5mg/ml	heterozygote
YJM978	DBVPG6044	0.00745113	D	0.366726	2	Zn	0.5mg/ml	heterozygote
YJM978	SK1	0.00706258	D	0.357456	2	Zn	0.5mg/ml	heterozygote
YJM978	Y55	0.00508867	D	0.365974	2	Zn	0.5mg/ml	heterozygote
YJM981	DBVPG6765	0.000980986	M	0.351966	2	Zn	0.5mg/ml	heterozygote
YJM981	BC187	0.00112271	D	0.364062	2	Zn	0.5mg/ml	heterozygote
YJM981	273614N	0.0030506	D	0.362666	2	Zn	0.5mg/ml	heterozygote
YJM981	UWOPS83_787_3	0.00568014	M	0.366498	2	Zn	0.5mg/ml	heterozygote
YJM981	YPS606	0.00620831	M	0.359309	2	Zn	0.5mg/ml	heterozygote
YJM981	YPS128	0.00628202	M	0.365497	2	Zn	0.5mg/ml	heterozygote
YJM981	Y12	0.00664236	D	0.372883	2	Zn	0.5mg/ml	heterozygote
YJM981	UWOPS87_2421	0.00564556	M	0.367414	2	Zn	0.5mg/ml	heterozygote
YJM981	UWOPS03_461_4	0.00733813	M	0.362143	2	Zn	0.5mg/ml	heterozygote
YJM981	UWOPS05_227_2	0.00727188	M	0.334929	2	Zn	0.5mg/ml	heterozygote
YJM981	UWOPS05_217_3	0.00732326	M	0.363208	2	Zn	0.5mg/ml	heterozygote
YJM981	NCYC110	0.0071804	D	0.34644	2	Zn	0.5mg/ml	heterozygote
YJM981	DBVPG6044	0.00738807	D	0.359085	2	Zn	0.5mg/ml	heterozygote
YJM981	SK1	0.00693781	D	0.353305	2	Zn	0.5mg/ml	heterozygote
YJM981	Y55	0.00498279	D	0.36054	2	Zn	0.5mg/ml	heterozygote
DBVPG6765	BC187	0.00129204	M	0.349018	2	Zn	0.5mg/ml	heterozygote
DBVPG6765	273614N	0.00306652	M	0.36058	2	Zn	0.5mg/ml	heterozygote
DBVPG6765	UWOPS83_787_3	0.00590519	W	0.364151	2	Zn	0.5mg/ml	heterozygote
DBVPG6765	YPS606	0.00649771	W	0.342152	2	Zn	0.5mg/ml	heterozygote
DBVPG6765	YPS128	0.00664429	W	0.35726	2	Zn	0.5mg/ml	heterozygote
DBVPG6765	Y12	0.00710711	M	0.344378	2	Zn	0.5mg/ml	heterozygote
DBVPG6765	UWOPS87_2421	0.00583124	W	0.368056	2	Zn	0.5mg/ml	heterozygote
DBVPG6765	UWOPS03_461_4	0.0073697	W	0.329243	2	Zn	0.5mg/ml	heterozygote
DBVPG6765	UWOPS05_227_2	0.00748541	W	0.365284	2	Zn	0.5mg/ml	heterozygote
DBVPG6765	UWOPS05_217_3	0.00738333	W	0.334132	2	Zn	0.5mg/ml	heterozygote
DBVPG6765	NCYC110	0.00735866	M	0.342879	2	Zn	0.5mg/ml	heterozygote
DBVPG6765	DBVPG6044	0.00747287	M	0.345751	2	Zn	0.5mg/ml	heterozygote
DBVPG6765	SK1	0.0071627	M	0.352597	2	Zn	0.5mg/ml	heterozygote
DBVPG6765	Y55	0.00510327	M	0.34848	2	Zn	0.5mg/ml	heterozygote
BC187	273614N	0.00325424	D	0.347734	2	Zn	0.5mg/ml	heterozygote
BC187	UWOPS83_787_3	0.0054736	M	0.348735	2	Zn	0.5mg/ml	heterozygote
BC187	YPS606	0.00609374	M	0.368622	2	Zn	0.5mg/ml	heterozygote
BC187	YPS128	0.00613207	M	0.383222	2	Zn	0.5mg/ml	heterozygote
BC187	Y12	0.0065705	D	0.374433	2	Zn	0.5mg/ml	heterozygote
BC187	UWOPS87_2421	0.00542409	M	0.359176	2	Zn	0.5mg/ml	heterozygote
BC187	UWOPS03_461_4	0.00710211	M	0.362713	2	Zn	0.5mg/ml	heterozygote
BC187	UWOPS05_227_2	0.00721079	M	0.339071	2	Zn	0.5mg/ml	heterozygote
BC187	UWOPS05_217_3	0.00733835	M	0.33592	2	Zn	0.5mg/ml	heterozygote
BC187	NCYC110	0.00683857	D	0.347768	2	Zn	0.5mg/ml	heterozygote
BC187	DBVPG6044	0.00705632	D	0.346992	2	Zn	0.5mg/ml	heterozygote
BC187	SK1	0.00680037	D	0.364315	2	Zn	0.5mg/ml	heterozygote
BC187	Y55	0.00490484	D	0.350589	2	Zn	0.5mg/ml	heterozygote
273614N	UWOPS83_787_3	0.00535106	M	0.365817	2	Zn	0.5mg/ml	heterozygote
273614N	YPS606	0.00563893	M	0.372412	2	Zn	0.5mg/ml	heterozygote
273614N	YPS128	0.00575286	M	0.358667	2	Zn	0.5mg/ml	heterozygote
273614N	Y12	0.00548179	D	0.330249	2	Zn	0.5mg/ml	heterozygote
273614N	UWOPS87_2421	0.00529774	M	0.368776	2	Zn	0.5mg/ml	heterozygote
273614N	UWOPS03_461_4	0.00695042	M	0.342777	2	Zn	0.5mg/ml	heterozygote
273614N	UWOPS05_227_2	0.00698721	M	0.376161	2	Zn	0.5mg/ml	heterozygote
273614N	UWOPS05_217_3	0.0067729	M	0.346799	2	Zn	0.5mg/ml	heterozygote
273614N	NCYC110	0.00660772	D	0.345635	2	Zn	0.5mg/ml	heterozygote
273614N	DBVPG6044	0.00673646	D	0.35613	2	Zn	0.5mg/ml	heterozygote
273614N	SK1	0.00650431	D	0.356218	2	Zn	0.5mg/ml	heterozygote
273614N	Y55	0.00533909	D	0.356491	2	Zn	0.5mg/ml	heterozygote
UWOPS83_787_3	YPS606	0.00336832	W	0.367925	2	Zn	0.5mg/ml	heterozygote
UWOPS83_787_3	YPS128	0.00346418	W	0.365828	2	Zn	0.5mg/ml	heterozygote
UWOPS83_787_3	Y12	0.00429625	M	0.340819	2	Zn	0.5mg/ml	heterozygote
UWOPS83_787_3	UWOPS87_2421	0.00373739	W	0.34282	2	Zn	0.5mg/ml	heterozygote
UWOPS83_787_3	UWOPS03_461_4	0.00485119	W	0.350752	2	Zn	0.5mg/ml	heterozygote
UWOPS83_787_3	UWOPS05_227_2	0.0048789	W	0.366936	2	Zn	0.5mg/ml	heterozygote
UWOPS83_787_3	UWOPS05_217_3	0.00488076	W	0.329311	2	Zn	0.5mg/ml	heterozygote
UWOPS83_787_3	NCYC110	0.00511548	M	0.343223	2	Zn	0.5mg/ml	heterozygote
UWOPS83_787_3	DBVPG6044	0.00525053	M	0.365077	2	Zn	0.5mg/ml	heterozygote
UWOPS83_787_3	SK1	0.0053438	M	0.355415	2	Zn	0.5mg/ml	heterozygote
UWOPS83_787_3	Y55	0.00560971	M	0.352545	2	Zn	0.5mg/ml	heterozygote
YPS606	YPS128	3.95772e-05	W	0.333439	2	Zn	0.5mg/ml	heterozygote
YPS606	Y12	0.00407652	M	0.341983	2	Zn	0.5mg/ml	heterozygote
YPS606	UWOPS87_2421	0.0045763	W	0.379456	2	Zn	0.5mg/ml	heterozygote
YPS606	UWOPS03_461_4	0.00535417	W	0.362229	2	Zn	0.5mg/ml	heterozygote
YPS606	UWOPS05_227_2	0.005478	W	0.349649	2	Zn	0.5mg/ml	heterozygote
YPS606	UWOPS05_217_3	0.00550593	W	0.331352	2	Zn	0.5mg/ml	heterozygote
YPS606	NCYC110	0.00512867	M	0.353427	2	Zn	0.5mg/ml	heterozygote
YPS606	DBVPG6044	0.00513683	M	0.357897	2	Zn	0.5mg/ml	heterozygote
YPS606	SK1	0.0052639	M	0.376729	2	Zn	0.5mg/ml	heterozygote
YPS606	Y55	0.00568116	M	0.360255	2	Zn	0.5mg/ml	heterozygote
YPS128	Y12	0.00407525	M	0.365698	2	Zn	0.5mg/ml	heterozygote
YPS128	UWOPS87_2421	0.00456341	W	0.350446	2	Zn	0.5mg/ml	heterozygote
YPS128	UWOPS03_461_4	0.00553827	W	0.369433	2	Zn	0.5mg/ml	heterozygote
YPS128	UWOPS05_227_2	0.00563288	W	0.363892	2	Zn	0.5mg/ml	heterozygote
YPS128	UWOPS05_217_3	0.00555746	W	0.346521	2	Zn	0.5mg/ml	heterozygote
YPS128	NCYC110	0.00522898	M	0.361989	2	Zn	0.5mg/ml	heterozygote
YPS128	DBVPG6044	0.00528875	M	0.358688	2	Zn	0.5mg/ml	heterozygote
YPS128	SK1	0.00536518	M	0.353744	2	Zn	0.5mg/ml	heterozygote
YPS128	Y55	0.00576296	M	0.342732	2	Zn	0.5mg/ml	heterozygote
Y12	UWOPS87_2421	0.0048526	M	0.354683	2	Zn	0.5mg/ml	heterozygote
Y12	UWOPS03_461_4	0.00600204	M	0.295104	2	Zn	0.5mg/ml	heterozygote
Y12	UWOPS05_227_2	0.00608994	M	0.31526	2	Zn	0.5mg/ml	heterozygote
Y12	UWOPS05_217_3	0.00599737	M	0.308737	2	Zn	0.5mg/ml	heterozygote
Y12	NCYC110	0.00556845	D	0.352023	2	Zn	0.5mg/ml	heterozygote
Y12	DBVPG6044	0.00579323	D	0.358413	2	Zn	0.5mg/ml	heterozygote
Y12	SK1	0.00546789	D	0.343113	2	Zn	0.5mg/ml	heterozygote
Y12	Y55	0.00635769	D	0.358523	2	Zn	0.5mg/ml	heterozygote
UWOPS87_2421	UWOPS03_461_4	0.00553204	W	0.350505	2	Zn	0.5mg/ml	heterozygote
UWOPS87_2421	UWOPS05_227_2	0.00557453	W	0.342617	2	Zn	0.5mg/ml	heterozygote
UWOPS87_2421	UWOPS05_217_3	0.0057201	W	0.352118	2	Zn	0.5mg/ml	heterozygote
UWOPS87_2421	NCYC110	0.00569892	M	0.351177	2	Zn	0.5mg/ml	heterozygote
UWOPS87_2421	DBVPG6044	0.0058212	M	0.339242	2	Zn	0.5mg/ml	heterozygote
UWOPS87_2421	SK1	0.00591015	M	0.342007	2	Zn	0.5mg/ml	heterozygote
UWOPS87_2421	Y55	0.00573127	M	0.337921	2	Zn	0.5mg/ml	heterozygote
UWOPS03_461_4	UWOPS05_227_2	4.8876e-06	W	0.335877	2	Zn	0.5mg/ml	heterozygote
UWOPS03_461_4	UWOPS05_217_3	0.000144724	W	0.35838	2	Zn	0.5mg/ml	heterozygote
UWOPS03_461_4	NCYC110	0.00669744	M	0.341254	2	Zn	0.5mg/ml	heterozygote
UWOPS03_461_4	DBVPG6044	0.00659877	M	0.345561	2	Zn	0.5mg/ml	heterozygote
UWOPS03_461_4	SK1	0.00671592	M	0.363852	2	Zn	0.5mg/ml	heterozygote
UWOPS03_461_4	Y55	0.00696736	M	0.346567	2	Zn	0.5mg/ml	heterozygote
UWOPS05_227_2	UWOPS05_217_3	7.94823e-05	W	0.343295	2	Zn	0.5mg/ml	heterozygote
UWOPS05_227_2	NCYC110	0.00658209	M	0.350787	2	Zn	0.5mg/ml	heterozygote
UWOPS05_227_2	DBVPG6044	0.00672254	M	0.345753	2	Zn	0.5mg/ml	heterozygote
UWOPS05_227_2	SK1	0.00679774	M	0.365576	2	Zn	0.5mg/ml	heterozygote
UWOPS05_227_2	Y55	0.00703636	M	0.377909	2	Zn	0.5mg/ml	heterozygote
UWOPS05_217_3	NCYC110	0.00673399	M	0.33037	2	Zn	0.5mg/ml	heterozygote
UWOPS05_217_3	DBVPG6044	0.00680283	M	0.360641	2	Zn	0.5mg/ml	heterozygote
UWOPS05_217_3	SK1	0.00694069	M	0.336859	2	Zn	0.5mg/ml	heterozygote
UWOPS05_217_3	Y55	0.00711288	M	0.33032	2	Zn	0.5mg/ml	heterozygote
NCYC110	DBVPG6044	1e-07	D	0.355804	2	Zn	0.5mg/ml	heterozygote
NCYC110	SK1	0.00157377	D	0.338458	2	Zn	0.5mg/ml	heterozygote
NCYC110	Y55	0.00271451	D	0.330367	2	Zn	0.5mg/ml	heterozygote
DBVPG6044	SK1	0.00154381	D	0.378184	2	Zn	0.5mg/ml	heterozygote
DBVPG6044	Y55	0.00279022	D	0.360975	2	Zn	0.5mg/ml	heterozygote
SK1	Y55	0.00353353	D	0.360481	2	Zn	0.5mg/ml	heterozygote
L_1528	L_1374	0.000821213	D	0.388117	3	Zn	0.5mg/ml	heterozygote
L_1528	DBVPG1106	0.00104286	D	0.368894	3	Zn	0.5mg/ml	heterozygote
L_1528	DBVPG1373	0.000931453	M	0.371756	3	Zn	0.5mg/ml	heterozygote
L_1528	YJM975	0.000977554	D	0.352029	3	Zn	0.5mg/ml	heterozygote
L_1528	YJM978	0.000979299	D	0.347338	3	Zn	0.5mg/ml	heterozygote
L_1528	YJM981	0.00116355	D	0.367541	3	Zn	0.5mg/ml	heterozygote
L_1528	DBVPG6765	0.000914709	M	0.350914	3	Zn	0.5mg/ml	heterozygote
L_1528	BC187	0.00141478	D	0.356023	3	Zn	0.5mg/ml	heterozygote
L_1528	273614N	0.00324467	D	0.34867	3	Zn	0.5mg/ml	heterozygote
L_1528	UWOPS83_787_3	0.00583133	M	0.332823	3	Zn	0.5mg/ml	heterozygote
L_1528	YPS606	0.00642268	M	0.369265	3	Zn	0.5mg/ml	heterozygote
L_1528	YPS128	0.00656802	M	0.369536	3	Zn	0.5mg/ml	heterozygote
L_1528	Y12	0.00712247	D	0.364226	3	Zn	0.5mg/ml	heterozygote
L_1528	UWOPS87_2421	0.00577689	M	0.351742	3	Zn	0.5mg/ml	heterozygote
L_1528	UWOPS03_461_4	0.007365	M	0.358819	3	Zn	0.5mg/ml	heterozygote
L_1528	UWOPS05_227_2	0.00754249	M	0.334542	3	Zn	0.5mg/ml	heterozygote
L_1528	UWOPS05_217_3	0.00744619	M	0.356806	3	Zn	0.5mg/ml	heterozygote
L_1528	NCYC110	0.00738734	D	0.345	3	Zn	0.5mg/ml	heterozygote
L_1528	DBVPG6044	0.00749223	D	0.355588	3	Zn	0.5mg/ml	heterozygote
L_1528	SK1	0.00706977	D	0.352012	3	Zn	0.5mg/ml	heterozygote
L_1528	Y55	0.00509308	D	0.362968	3	Zn	0.5mg/ml	heterozygote
L_1374	DBVPG1106	0.000805956	D	0.284537	3	Zn	0.5mg/ml	heterozygote
L_1374	DBVPG1373	0.000883472	M	0.335703	3	Zn	0.5mg/ml	heterozygote
L_1374	YJM975	0.000772412	D	0.345173	3	Zn	0.5mg/ml	heterozygote
L_1374	YJM978	0.000843953	D	0.396253	3	Zn	0.5mg/ml	heterozygote
L_1374	YJM981	0.000891485	D	0.356208	3	Zn	0.5mg/ml	heterozygote
L_1374	DBVPG6765	0.000818865	M	0.331865	3	Zn	0.5mg/ml	heterozygote
L_1374	BC187	0.00128694	D	0.377164	3	Zn	0.5mg/ml	heterozygote
L_1374	273614N	0.00304398	D	0.360082	3	Zn	0.5mg/ml	heterozygote
L_1374	UWOPS83_787_3	0.00564903	M	0.363699	3	Zn	0.5mg/ml	heterozygote
L_1374	YPS606	0.00632129	M	0.337638	3	Zn	0.5mg/ml	heterozygote
L_1374	YPS128	0.00639782	M	0.339615	3	Zn	0.5mg/ml	heterozygote
L_1374	Y12	0.0067627	D	0.360563	3	Zn	0.5mg/ml	heterozygote
L_1374	UWOPS87_2421	0.00570913	M	0.367222	3	Zn	0.5mg/ml	heterozygote
L_1374	UWOPS03_461_4	0.00719579	M	0.352161	3	Zn	0.5mg/ml	heterozygote
L_1374	UWOPS05_227_2	0.00733223	M	0.338124	3	Zn	0.5mg/ml	heterozygote
L_1374	UWOPS05_217_3	0.00718896	M	0.366372	3	Zn	0.5mg/ml	heterozygote
L_1374	NCYC110	0.00724383	D	0.328216	3	Zn	0.5mg/ml	heterozygote
L_1374	DBVPG6044	0.007298	D	0.372737	3	Zn	0.5mg/ml	heterozygote
L_1374	SK1	0.00693047	D	0.361159	3	Zn	0.5mg/ml	heterozygote
L_1374	Y55	0.00498316	D	0.344154	3	Zn	0.5mg/ml	heterozygote
DBVPG1106	DBVPG1373	0.000800171	M	0.371462	3	Zn	0.5mg/ml	heterozygote
DBVPG1106	YJM975	0.000815749	D	0.371207	3	Zn	0.5mg/ml	heterozygote
DBVPG1106	YJM978	0.00084521	D	0.369728	3	Zn	0.5mg/ml	heterozygote
DBVPG1106	YJM981	0.000829467	D	0.354065	3	Zn	0.5mg/ml	heterozygote
DBVPG1106	DBVPG6765	0.000932198	M	0.339886	3	Zn	0.5mg/ml	heterozygote
DBVPG1106	BC187	0.00137308	D	0.357449	3	Zn	0.5mg/ml	heterozygote
DBVPG1106	273614N	0.00295359	D	0.361956	3	Zn	0.5mg/ml	heterozygote
DBVPG1106	UWOPS83_787_3	0.00569528	M	0.364462	3	Zn	0.5mg/ml	heterozygote
DBVPG1106	YPS606	0.00624408	M	0.359361	3	Zn	0.5mg/ml	heterozygote
DBVPG1106	YPS128	0.00636966	M	0.370299	3	Zn	0.5mg/ml	heterozygote
DBVPG1106	Y12	0.00687863	D	0.3384	3	Zn	0.5mg/ml	heterozygote
DBVPG1106	UWOPS87_2421	0.0056769	M	0.344041	3	Zn	0.5mg/ml	heterozygote
DBVPG1106	UWOPS03_461_4	0.0070807	M	0.340837	3	Zn	0.5mg/ml	heterozygote
DBVPG1106	UWOPS05_227_2	0.00732506	M	0.349932	3	Zn	0.5mg/ml	heterozygote
DBVPG1106	UWOPS05_217_3	0.00730721	M	0.35542	3	Zn	0.5mg/ml	heterozygote
DBVPG1106	NCYC110	0.00704429	D	0.327558	3	Zn	0.5mg/ml	heterozygote
DBVPG1106	DBVPG6044	0.00728973	D	0.342923	3	Zn	0.5mg/ml	heterozygote
DBVPG1106	SK1	0.00685021	D	0.361082	3	Zn	0.5mg/ml	heterozygote
DBVPG1106	Y55	0.00487704	D	0.368527	3	Zn	0.5mg/ml	heterozygote
DBVPG1373	YJM975	0.000853879	M	0.35804	3	Zn	0.5mg/ml	heterozygote
DBVPG1373	YJM978	0.000870074	M	0.342736	3	Zn	0.5mg/ml	heterozygote
DBVPG1373	YJM981	0.000893882	M	0.341292	3	Zn	0.5mg/ml	heterozygote
DBVPG1373	DBVPG6765	0.000954842	W	0.326248	3	Zn	0.5mg/ml	heterozygote
DBVPG1373	BC187	0.00132322	M	0.364344	3	Zn	0.5mg/ml	heterozygote
DBVPG1373	273614N	0.00298777	M	0.35718	3	Zn	0.5mg/ml	heterozygote
DBVPG1373	UWOPS83_787_3	0.00574339	W	0.32908	3	Zn	0.5mg/ml	heterozygote
DBVPG1373	YPS606	0.0063557	W	0.345328	3	Zn	0.5mg/ml	heterozygote
DBVPG1373	YPS128	0.00645392	W	0.339888	3	Zn	0.5mg/ml	heterozygote
DBVPG1373	Y12	0.00685543	M	0.344535	3	Zn	0.5mg/ml	heterozygote
DBVPG1373	UWOPS87_2421	0.00572185	W	0.375549	3	Zn	0.5mg/ml	heterozygote
DBVPG1373	UWOPS03_461_4	0.00734063	W	0.31217	3	Zn	0.5mg/ml	heterozygote
DBVPG1373	UWOPS05_227_2	0.0073452	W	0.329491	3	Zn	0.5mg/ml	heterozygote
DBVPG1373	UWOPS05_217_3	0.00722997	W	0.339565	3	Zn	0.5mg/ml	heterozygote
DBVPG1373	NCYC110	0.00707765	M	0.352774	3	Zn	0.5mg/ml	heterozygote
DBVPG1373	DBVPG6044	0.00740791	M	0.3649	3	Zn	0.5mg/ml	heterozygote
DBVPG1373	SK1	0.00696533	M	0.357889	3	Zn	0.5mg/ml	heterozygote
DBVPG1373	Y55	0.00506612	M	0.371965	3	Zn	0.5mg/ml	heterozygote
YJM975	YJM978	0.000189782	D	0.335822	3	Zn	0.5mg/ml	heterozygote
YJM975	YJM981	0.000255038	D	0.330332	3	Zn	0.5mg/ml	heterozygote
YJM975	DBVPG6765	0.000883733	M	0.347962	3	Zn	0.5mg/ml	heterozygote
YJM975	BC187	0.00119272	D	0.348862	3	Zn	0.5mg/ml	heterozygote
YJM975	273614N	0.00305208	D	0.357635	3	Zn	0.5mg/ml	heterozygote
YJM975	UWOPS83_787_3	0.00595515	M	0.333642	3	Zn	0.5mg/ml	heterozygote
YJM975	YPS606	0.00643377	M	0.362841	3	Zn	0.5mg/ml	heterozygote
YJM975	YPS128	0.00649174	M	0.369177	3	Zn	0.5mg/ml	heterozygote
YJM975	Y12	0.00697859	D	0.358696	3	Zn	0.5mg/ml	heterozygote
YJM975	UWOPS87_2421	0.00579476	M	0.36658	3	Zn	0.5mg/ml	heterozygote
YJM975	UWOPS03_461_4	0.0072815	M	0.344462	3	Zn	0.5mg/ml	heterozygote
YJM975	UWOPS05_227_2	0.00742312	M	0.36423	3	Zn	0.5mg/ml	heterozygote
YJM975	UWOPS05_217_3	0.0073024	M	0.356734	3	Zn	0.5mg/ml	heterozygote
YJM975	NCYC110	0.00726469	D	0.369479	3	Zn	0.5mg/ml	heterozygote
YJM975	DBVPG6044	0.00739049	D	0.352688	3	Zn	0.5mg/ml	heterozygote
YJM975	SK1	0.00704819	D	0.353319	3	Zn	0.5mg/ml	heterozygote
YJM975	Y55	0.0050061	D	0.33364	3	Zn	0.5mg/ml	heterozygote
YJM978	YJM981	0.000507565	D	0.34962	3	Zn	0.5mg/ml	heterozygote
YJM978	DBVPG6765	0.000898679	M	0.356393	3	Zn	0.5mg/ml	heterozygote
YJM978	BC187	0.00124486	D	0.351947	3	Zn	0.5mg/ml	heterozygote
YJM978	273614N	0.00312095	D	0.353913	3	Zn	0.5mg/ml	heterozygote
YJM978	UWOPS83_787_3	0.00588991	M	0.36313	3	Zn	0.5mg/ml	heterozygote
YJM978	YPS606	0.00647275	M	0.346719	3	Zn	0.5mg/ml	heterozygote
YJM978	YPS128	0.00654973	M	0.371741	3	Zn	0.5mg/ml	heterozygote
YJM978	Y12	0.00711929	D	0.350487	3	Zn	0.5mg/ml	heterozygote
YJM978	UWOPS87_2421	0.00588251	M	0.351059	3	Zn	0.5mg/ml	heterozygote
YJM978	UWOPS03_461_4	0.00742019	M	0.359789	3	Zn	0.5mg/ml	heterozygote
YJM978	UWOPS05_227_2	0.00738758	M	0.363911	3	Zn	0.5mg/ml	heterozygote
YJM978	UWOPS05_217_3	0.00740646	M	0.335316	3	Zn	0.5mg/ml	heterozygote
YJM978	NCYC110	0.00731624	D	0.353674	3	Zn	0.5mg/ml	heterozygote
YJM978	DBVPG6044	0.00745113	D	0.362636	3	Zn	0.5mg/ml	heterozygote
YJM978	SK1	0.00706258	D	0.369536	3	Zn	0.5mg/ml	heterozygote
YJM978	Y55	0.00508867	D	0.375778	3	Zn	0.5mg/ml	heterozygote
YJM981	DBVPG6765	0.000980986	M	0.383073	3	Zn	0.5mg/ml	heterozygote
YJM981	BC187	0.00112271	D	0.367967	3	Zn	0.5mg/ml	heterozygote
YJM981	273614N	0.0030506	D	0.367587	3	Zn	0.5mg/ml	heterozygote
YJM981	UWOPS83_787_3	0.00568014	M	0.35628	3	Zn	0.5mg/ml	heterozygote
YJM981	YPS606	0.00620831	M	0.381031	3	Zn	0.5mg/ml	heterozygote
YJM981	YPS128	0.00628202	M	0.339216	3	Zn	0.5mg/ml	heterozygote
YJM981	Y12	0.00664236	D	0.359732	3	Zn	0.5mg/ml	heterozygote
YJM981	UWOPS87_2421	0.00564556	M	0.342187	3	Zn	0.5mg/ml	heterozygote
YJM981	UWOPS03_461_4	0.00733813	M	0.349122	3	Zn	0.5mg/ml	heterozygote
YJM981	UWOPS05_227_2	0.00727188	M	0.337437	3	Zn	0.5mg/ml	heterozygote
YJM981	UWOPS05_217_3	0.00732326	M	0.363401	3	Zn	0.5mg/ml	heterozygote
YJM981	NCYC110	0.0071804	D	0.343917	3	Zn	0.5mg/ml	heterozygote
YJM981	DBVPG6044	0.00738807	D	0.360279	3	Zn	0.5mg/ml	heterozygote
YJM981	SK1	0.00693781	D	0.354556	3	Zn	0.5mg/ml	heterozygote
YJM981	Y55	0.00498279	D	0.35844	3	Zn	0.5mg/ml	heterozygote
DBVPG6765	BC187	0.00129204	M	0.353305	3	Zn	0.5mg/ml	heterozygote
DBVPG6765	273614N	0.00306652	M	0.353781	3	Zn	0.5mg/ml	heterozygote
DBVPG6765	UWOPS83_787_3	0.00590519	W	0.368797	3	Zn	0.5mg/ml	heterozygote
DBVPG6765	YPS606	0.00649771	W	0.350631	3	Zn	0.5mg/ml	heterozygote
DBVPG6765	YPS128	0.00664429	W	0.36603	3	Zn	0.5mg/ml	heterozygote
DBVPG6765	Y12	0.00710711	M	0.352993	3	Zn	0.5mg/ml	heterozygote
DBVPG6765	UWOPS87_2421	0.00583124	W	0.346552	3	Zn	0.5mg/ml	heterozygote
DBVPG6765	UWOPS03_461_4	0.0073697	W	0.320629	3	Zn	0.5mg/ml	heterozygote
DBVPG6765	UWOPS05_227_2	0.00748541	W	0.346485	3	Zn	0.5mg/ml	heterozygote
DBVPG6765	UWOPS05_217_3	0.00738333	W	0.315388	3	Zn	0.5mg/ml	heterozygote
DBVPG6765	NCYC110	0.00735866	M	0.335534	3	Zn	0.5mg/ml	heterozygote
DBVPG6765	DBVPG6044	0.00747287	M	0.336996	3	Zn	0.5mg/ml	heterozygote
DBVPG6765	SK1	0.0071627	M	0.358636	3	Zn	0.5mg/ml	heterozygote
DBVPG6765	Y55	0.00510327	M	0.351751	3	Zn	0.5mg/ml	heterozygote
BC187	273614N	0.00325424	D	0.345812	3	Zn	0.5mg/ml	heterozygote
BC187	UWOPS83_787_3	0.0054736	M	0.361323	3	Zn	0.5mg/ml	heterozygote
BC187	YPS606	0.00609374	M	0.384234	3	Zn	0.5mg/ml	heterozygote
BC187	YPS128	0.00613207	M	0.365987	3	Zn	0.5mg/ml	heterozygote
BC187	Y12	0.0065705	D	0.335207	3	Zn	0.5mg/ml	heterozygote
BC187	UWOPS87_2421	0.00542409	M	0.383812	3	Zn	0.5mg/ml	heterozygote
BC187	UWOPS03_461_4	0.00710211	M	0.362212	3	Zn	0.5mg/ml	heterozygote
BC187	UWOPS05_227_2	0.00721079	M	0.327442	3	Zn	0.5mg/ml	heterozygote
BC187	UWOPS05_217_3	0.00733835	M	0.340194	3	Zn	0.5mg/ml	heterozygote
BC187	NCYC110	0.00683857	D	0.33404	3	Zn	0.5mg/ml	heterozygote
BC187	DBVPG6044	0.00705632	D	0.359498	3	Zn	0.5mg/ml	heterozygote
BC187	SK1	0.00680037	D	0.348729	3	Zn	0.5mg/ml	heterozygote
BC187	Y55	0.00490484	D	0.358224	3	Zn	0.5mg/ml	heterozygote
273614N	UWOPS83_787_3	0.00535106	M	0.343922	3	Zn	0.5mg/ml	heterozygote
273614N	YPS606	0.00563893	M	0.368177	3	Zn	0.5mg/ml	heterozygote
273614N	YPS128	0.00575286	M	0.348312	3	Zn	0.5mg/ml	heterozygote
273614N	Y12	0.00548179	D	0.34019	3	Zn	0.5mg/ml	heterozygote
273614N	UWOPS87_2421	0.00529774	M	0.381656	3	Zn	0.5mg/ml	heterozygote
273614N	UWOPS03_461_4	0.00695042	M	0.343644	3	Zn	0.5mg/ml	heterozygote
273614N	UWOPS05_227_2	0.00698721	M	0.357209	3	Zn	0.5mg/ml	heterozygote
273614N	UWOPS05_217_3	0.0067729	M	0.345559	3	Zn	0.5mg/ml	heterozygote
273614N	NCYC110	0.00660772	D	0.347821	3	Zn	0.5mg/ml	heterozygote
273614N	DBVPG6044	0.00673646	D	0.355989	3	Zn	0.5mg/ml	heterozygote
273614N	SK1	0.00650431	D	0.347207	3	Zn	0.5mg/ml	heterozygote
273614N	Y55	0.00533909	D	0.351347	3	Zn	0.5mg/ml	heterozygote
UWOPS83_787_3	YPS606	0.00336832	W	0.360842	3	Zn	0.5mg/ml	heterozygote
UWOPS83_787_3	YPS128	0.00346418	W	0.370396	3	Zn	0.5mg/ml	heterozygote
UWOPS83_787_3	Y12	0.00429625	M	0.355742	3	Zn	0.5mg/ml	heterozygote
UWOPS83_787_3	UWOPS87_2421	0.00373739	W	0.35319	3	Zn	0.5mg/ml	heterozygote
UWOPS83_787_3	UWOPS03_461_4	0.00485119	W	0.342506	3	Zn	0.5mg/ml	heterozygote
UWOPS83_787_3	UWOPS05_227_2	0.0048789	W	0.344731	3	Zn	0.5mg/ml	heterozygote
UWOPS83_787_3	UWOPS05_217_3	0.00488076	W	0.324554	3	Zn	0.5mg/ml	heterozygote
UWOPS83_787_3	NCYC110	0.00511548	M	0.338604	3	Zn	0.5mg/ml	heterozygote
UWOPS83_787_3	DBVPG6044	0.00525053	M	0.338923	3	Zn	0.5mg/ml	heterozygote
UWOPS83_787_3	SK1	0.0053438	M	0.34876	3	Zn	0.5mg/ml	heterozygote
UWOPS83_787_3	Y55	0.00560971	M	0.35491	3	Zn	0.5mg/ml	heterozygote
YPS606	YPS128	3.95772e-05	W	0.352688	3	Zn	0.5mg/ml	heterozygote
YPS606	Y12	0.00407652	M	0.352332	3	Zn	0.5mg/ml	heterozygote
YPS606	UWOPS87_2421	0.0045763	W	0.345345	3	Zn	0.5mg/ml	heterozygote
YPS606	UWOPS03_461_4	0.00535417	W	0.34594	3	Zn	0.5mg/ml	heterozygote
YPS606	UWOPS05_227_2	0.005478	W	0.352716	3	Zn	0.5mg/ml	heterozygote
YPS606	UWOPS05_217_3	0.00550593	W	0.341406	3	Zn	0.5mg/ml	heterozygote
YPS606	NCYC110	0.00512867	M	0.360702	3	Zn	0.5mg/ml	heterozygote
YPS606	DBVPG6044	0.00513683	M	0.364274	3	Zn	0.5mg/ml	heterozygote
YPS606	SK1	0.0052639	M	0.350953	3	Zn	0.5mg/ml	heterozygote
YPS606	Y55	0.00568116	M	0.353813	3	Zn	0.5mg/ml	heterozygote
YPS128	Y12	0.00407525	M	0.37635	3	Zn	0.5mg/ml	heterozygote
YPS128	UWOPS87_2421	0.00456341	W	0.337272	3	Zn	0.5mg/ml	heterozygote
YPS128	UWOPS03_461_4	0.00553827	W	0.345392	3	Zn	0.5mg/ml	heterozygote
YPS128	UWOPS05_227_2	0.00563288	W	0.365836	3	Zn	0.5mg/ml	heterozygote
YPS128	UWOPS05_217_3	0.00555746	W	0.345824	3	Zn	0.5mg/ml	heterozygote
YPS128	NCYC110	0.00522898	M	0.351746	3	Zn	0.5mg/ml	heterozygote
YPS128	DBVPG6044	0.00528875	M	0.366364	3	Zn	0.5mg/ml	heterozygote
YPS128	SK1	0.00536518	M	0.360961	3	Zn	0.5mg/ml	heterozygote
YPS128	Y55	0.00576296	M	0.341265	3	Zn	0.5mg/ml	heterozygote
Y12	UWOPS87_2421	0.0048526	M	0.363233	3	Zn	0.5mg/ml	heterozygote
Y12	UWOPS03_461_4	0.00600204	M	0.336573	3	Zn	0.5mg/ml	heterozygote
Y12	UWOPS05_227_2	0.00608994	M	0.318665	3	Zn	0.5mg/ml	heterozygote
Y12	UWOPS05_217_3	0.00599737	M	0.329246	3	Zn	0.5mg/ml	heterozygote
Y12	NCYC110	0.00556845	D	0.336651	3	Zn	0.5mg/ml	heterozygote
Y12	DBVPG6044	0.00579323	D	0.371524	3	Zn	0.5mg/ml	heterozygote
Y12	SK1	0.00546789	D	0.364872	3	Zn	0.5mg/ml	heterozygote
Y12	Y55	0.00635769	D	0.352513	3	Zn	0.5mg/ml	heterozygote
UWOPS87_2421	UWOPS03_461_4	0.00553204	W	0.310979	3	Zn	0.5mg/ml	heterozygote
UWOPS87_2421	UWOPS05_227_2	0.00557453	W	0.329255	3	Zn	0.5mg/ml	heterozygote
UWOPS87_2421	UWOPS05_217_3	0.0057201	W	0.355892	3	Zn	0.5mg/ml	heterozygote
UWOPS87_2421	NCYC110	0.00569892	M	0.363194	3	Zn	0.5mg/ml	heterozygote
UWOPS87_2421	DBVPG6044	0.0058212	M	0.353496	3	Zn	0.5mg/ml	heterozygote
UWOPS87_2421	SK1	0.00591015	M	0.330455	3	Zn	0.5mg/ml	heterozygote
UWOPS87_2421	Y55	0.00573127	M	0.359558	3	Zn	0.5mg/ml	heterozygote
UWOPS03_461_4	UWOPS05_227_2	4.8876e-06	W	0.333742	3	Zn	0.5mg/ml	heterozygote
UWOPS03_461_4	UWOPS05_217_3	0.000144724	W	0.348379	3	Zn	0.5mg/ml	heterozygote
UWOPS03_461_4	NCYC110	0.00669744	M	0.343487	3	Zn	0.5mg/ml	heterozygote
UWOPS03_461_4	DBVPG6044	0.00659877	M	0.34426	3	Zn	0.5mg/ml	heterozygote
UWOPS03_461_4	SK1	0.00671592	M	0.341383	3	Zn	0.5mg/ml	heterozygote
UWOPS03_461_4	Y55	0.00696736	M	0.36236	3	Zn	0.5mg/ml	heterozygote
UWOPS05_227_2	UWOPS05_217_3	7.94823e-05	W	0.316198	3	Zn	0.5mg/ml	heterozygote
UWOPS05_227_2	NCYC110	0.00658209	M	0.371339	3	Zn	0.5mg/ml	heterozygote
UWOPS05_227_2	DBVPG6044	0.00672254	M	0.366659	3	Zn	0.5mg/ml	heterozygote
UWOPS05_227_2	SK1	0.00679774	M	0.340483	3	Zn	0.5mg/ml	heterozygote
UWOPS05_227_2	Y55	0.00703636	M	0.355083	3	Zn	0.5mg/ml	heterozygote
UWOPS05_217_3	NCYC110	0.00673399	M	0.330357	3	Zn	0.5mg/ml	heterozygote
UWOPS05_217_3	DBVPG6044	0.00680283	M	0.349556	3	Zn	0.5mg/ml	heterozygote
UWOPS05_217_3	SK1	0.00694069	M	0.337889	3	Zn	0.5mg/ml	heterozygote
UWOPS05_217_3	Y55	0.00711288	M	0.319915	3	Zn	0.5mg/ml	heterozygote
NCYC110	DBVPG6044	1e-07	D	0.365197	3	Zn	0.5mg/ml	heterozygote
NCYC110	SK1	0.00157377	D	0.369235	3	Zn	0.5mg/ml	heterozygote
NCYC110	Y55	0.00271451	D	0.321763	3	Zn	0.5mg/ml	heterozygote
DBVPG6044	SK1	0.00154381	D	0.373808	3	Zn	0.5mg/ml	heterozygote
DBVPG6044	Y55	0.00279022	D	0.355943	3	Zn	0.5mg/ml	heterozygote
SK1	Y55	0.00353353	D	0.364933	3	Zn	0.5mg/ml	heterozygote
L_1528	L_1528	0	D	0.361676	1	Zn	0.5mg/ml	homozygote
L_1374	L_1374	0	D	0.350465	1	Zn	0.5mg/ml	homozygote
DBVPG1106	DBVPG1106	0	D	0.398476	1	Zn	0.5mg/ml	homozygote
DBVPG1373	DBVPG1373	0	W	0.37705	1	Zn	0.5mg/ml	homozygote
YJM975	YJM975	0	D	0.358329	1	Zn	0.5mg/ml	homozygote
YJM978	YJM978	0	D	0.366764	1	Zn	0.5mg/ml	homozygote
YJM981	YJM981	0	D	0.354895	1	Zn	0.5mg/ml	homozygote
DBVPG6765	DBVPG6765	0	W	0.351545	1	Zn	0.5mg/ml	homozygote
BC187	BC187	0	D	0.389085	1	Zn	0.5mg/ml	homozygote
273614N	273614N	0	D	0.362546	1	Zn	0.5mg/ml	homozygote
UWOPS83_787_3	UWOPS83_787_3	0	W	0.349289	1	Zn	0.5mg/ml	homozygote
YPS606	YPS606	0	W	0.407156	1	Zn	0.5mg/ml	homozygote
YPS128	YPS128	0	W	0.361072	1	Zn	0.5mg/ml	homozygote
Y12	Y12	0	D	0.380265	1	Zn	0.5mg/ml	homozygote
UWOPS87_2421	UWOPS87_2421	0	W	0.361762	1	Zn	0.5mg/ml	homozygote
UWOPS03_461_4	UWOPS03_461_4	0	W	0.357018	1	Zn	0.5mg/ml	homozygote
UWOPS05_227_2	UWOPS05_227_2	0	W	0.384607	1	Zn	0.5mg/ml	homozygote
UWOPS05_217_3	UWOPS05_217_3	0	W	0.370766	1	Zn	0.5mg/ml	homozygote
NCYC110	NCYC110	0	D	0.357059	1	Zn	0.5mg/ml	homozygote
DBVPG6044	DBVPG6044	0	D	0.370338	1	Zn	0.5mg/ml	homozygote
SK1	SK1	0	D	0.359766	1	Zn	0.5mg/ml	homozygote
Y55	Y55	0	D	0.337985	1	Zn	0.5mg/ml	homozygote
L_1528	L_1528	0	D	0.383509	2	Zn	0.5mg/ml	homozygote
L_1374	L_1374	0	D	0.367549	2	Zn	0.5mg/ml	homozygote
DBVPG1106	DBVPG1106	0	D	0.37212	2	Zn	0.5mg/ml	homozygote
DBVPG1373	DBVPG1373	0	W	0.361024	2	Zn	0.5mg/ml	homozygote
YJM975	YJM975	0	D	0.318757	2	Zn	0.5mg/ml	homozygote
YJM978	YJM978	0	D	0.376073	2	Zn	0.5mg/ml	homozygote
YJM981	YJM981	0	D	0.359869	2	Zn	0.5mg/ml	homozygote
DBVPG6765	DBVPG6765	0	W	0.341327	2	Zn	0.5mg/ml	homozygote
BC187	BC187	0	D	0.354914	2	Zn	0.5mg/ml	homozygote
273614N	273614N	0	D	0.351508	2	Zn	0.5mg/ml	homozygote
UWOPS83_787_3	UWOPS83_787_3	0	W	0.383674	2	Zn	0.5mg/ml	homozygote
YPS606	YPS606	0	W	0.364302	2	Zn	0.5mg/ml	homozygote
YPS128	YPS128	0	W	0.37938	2	Zn	0.5mg/ml	homozygote
Y12	Y12	0	D	0.368558	2	Zn	0.5mg/ml	homozygote
UWOPS87_2421	UWOPS87_2421	0	W	0.390598	2	Zn	0.5mg/ml	homozygote
UWOPS03_461_4	UWOPS03_461_4	0	W	0.355308	2	Zn	0.5mg/ml	homozygote
UWOPS05_227_2	UWOPS05_227_2	0	W	0.35826	2	Zn	0.5mg/ml	homozygote
UWOPS05_217_3	UWOPS05_217_3	0	W	0.362068	2	Zn	0.5mg/ml	homozygote
NCYC110	NCYC110	0	D	0.353919	2	Zn	0.5mg/ml	homozygote
DBVPG6044	DBVPG6044	0	D	0.35156	2	Zn	0.5mg/ml	homozygote
SK1	SK1	0	D	0.354087	2	Zn	0.5mg/ml	homozygote
Y55	Y55	0	D	0.341064	2	Zn	0.5mg/ml	homozygote
L_1528	L_1528	0	D	0.362555	3	Zn	0.5mg/ml	homozygote
L_1374	L_1374	0	D	0.353952	3	Zn	0.5mg/ml	homozygote
DBVPG1106	DBVPG1106	0	D	0.361585	3	Zn	0.5mg/ml	homozygote
DBVPG1373	DBVPG1373	0	W	0.363575	3	Zn	0.5mg/ml	homozygote
YJM975	YJM975	0	D	0.356183	3	Zn	0.5mg/ml	homozygote
YJM978	YJM978	0	D	0.355082	3	Zn	0.5mg/ml	homozygote
YJM981	YJM981	0	D	0.352952	3	Zn	0.5mg/ml	homozygote
DBVPG6765	DBVPG6765	0	W	0.341256	3	Zn	0.5mg/ml	homozygote
BC187	BC187	0	D	0.362479	3	Zn	0.5mg/ml	homozygote
273614N	273614N	0	D	0.351508	3	Zn	0.5mg/ml	homozygote
UWOPS83_787_3	UWOPS83_787_3	0	W	0.364068	3	Zn	0.5mg/ml	homozygote
YPS606	YPS606	0	W	0.357252	3	Zn	0.5mg/ml	homozygote
YPS128	YPS128	0	W	0.37872	3	Zn	0.5mg/ml	homozygote
Y12	Y12	0	D	0.343768	3	Zn	0.5mg/ml	homozygote
UWOPS87_2421	UWOPS87_2421	0	W	0.363075	3	Zn	0.5mg/ml	homozygote
UWOPS03_461_4	UWOPS03_461_4	0	W	0.362827	3	Zn	0.5mg/ml	homozygote
UWOPS05_227_2	UWOPS05_227_2	0	W	0.358992	3	Zn	0.5mg/ml	homozygote
UWOPS05_217_3	UWOPS05_217_3	0	W	0.341284	3	Zn	0.5mg/ml	homozygote
NCYC110	NCYC110	0	D	0.37397	3	Zn	0.5mg/ml	homozygote
DBVPG6044	DBVPG6044	0	D	0.359901	3	Zn	0.5mg/ml	homozygote
SK1	SK1	0	D	0.370151	3	Zn	0.5mg/ml	homozygote
Y55	Y55	0	D	0.380027	3	Zn	0.5mg/ml	homozygote
L_1528	L_1528	0	D	0.371911	4	Zn	0.5mg/ml	homozygote
L_1374	L_1374	0	D	0.338944	4	Zn	0.5mg/ml	homozygote
DBVPG1106	DBVPG1106	0	D	0.351003	4	Zn	0.5mg/ml	homozygote
DBVPG1373	DBVPG1373	0	W	0.343204	4	Zn	0.5mg/ml	homozygote
YJM975	YJM975	0	D	0.319969	4	Zn	0.5mg/ml	homozygote
YJM978	YJM978	0	D	0.35178	4	Zn	0.5mg/ml	homozygote
YJM981	YJM981	0	D	0.377329	4	Zn	0.5mg/ml	homozygote
DBVPG6765	DBVPG6765	0	W	0.348338	4	Zn	0.5mg/ml	homozygote
BC187	BC187	0	D	0.37547	4	Zn	0.5mg/ml	homozygote
273614N	273614N	0	D	0.330921	4	Zn	0.5mg/ml	homozygote
UWOPS83_787_3	UWOPS83_787_3	0	W	0.366739	4	Zn	0.5mg/ml	homozygote
YPS606	YPS606	0	W	0.350206	4	Zn	0.5mg/ml	homozygote
YPS128	YPS128	0	W	0.388175	4	Zn	0.5mg/ml	homozygote
Y12	Y12	0	D	0.333692	4	Zn	0.5mg/ml	homozygote
UWOPS87_2421	UWOPS87_2421	0	W	0.368305	4	Zn	0.5mg/ml	homozygote
UWOPS03_461_4	UWOPS03_461_4	0	W	0.353646	4	Zn	0.5mg/ml	homozygote
UWOPS05_227_2	UWOPS05_227_2	0	W	0.350306	4	Zn	0.5mg/ml	homozygote
UWOPS05_217_3	UWOPS05_217_3	0	W	0.339354	4	Zn	0.5mg/ml	homozygote
NCYC110	NCYC110	0	D	0.332424	4	Zn	0.5mg/ml	homozygote
DBVPG6044	DBVPG6044	0	D	0.3671	4	Zn	0.5mg/ml	homozygote
SK1	SK1	0	D	0.332929	4	Zn	0.5mg/ml	homozygote
Y55	Y55	0	D	0.325999	4	Zn	0.5mg/ml	homozygote
L_1528	L_1374	0.000821213	D	0.161035	1	Zn	2mg/ml	heterozygote
L_1528	DBVPG1106	0.00104286	D	0.103797	1	Zn	2mg/ml	heterozygote
L_1528	DBVPG1373	0.000931453	M	0.138426	1	Zn	2mg/ml	heterozygote
L_1528	YJM975	0.000977554	D	0	1	Zn	2mg/ml	heterozygote
L_1528	YJM978	0.000979299	D	0.151226	1	Zn	2mg/ml	heterozygote
L_1528	YJM981	0.00116355	D	0	1	Zn	2mg/ml	heterozygote
L_1528	DBVPG6765	0.000914709	M	0.106094	1	Zn	2mg/ml	heterozygote
L_1528	BC187	0.00141478	D	0.084877	1	Zn	2mg/ml	heterozygote
L_1528	273614N	0.00324467	D	0.152944	1	Zn	2mg/ml	heterozygote
L_1528	UWOPS83_787_3	0.00583133	M	0	1	Zn	2mg/ml	heterozygote
L_1528	YPS606	0.00642268	M	0.13737	1	Zn	2mg/ml	heterozygote
L_1528	YPS128	0.00656802	M	0.161233	1	Zn	2mg/ml	heterozygote
L_1528	Y12	0.00712247	D	0	1	Zn	2mg/ml	heterozygote
L_1528	UWOPS87_2421	0.00577689	M	0.173021	1	Zn	2mg/ml	heterozygote
L_1528	UWOPS03_461_4	0.007365	M	0.109224	1	Zn	2mg/ml	heterozygote
L_1528	UWOPS05_227_2	0.00754249	M	0.146243	1	Zn	2mg/ml	heterozygote
L_1528	UWOPS05_217_3	0.00744619	M	0.157068	1	Zn	2mg/ml	heterozygote
L_1528	NCYC110	0.00738734	D	0	1	Zn	2mg/ml	heterozygote
L_1528	DBVPG6044	0.00749223	D	0.139259	1	Zn	2mg/ml	heterozygote
L_1528	SK1	0.00706977	D	0.133577	1	Zn	2mg/ml	heterozygote
L_1528	Y55	0.00509308	D	0.154721	1	Zn	2mg/ml	heterozygote
L_1374	DBVPG1106	0.000805956	D	0.140831	1	Zn	2mg/ml	heterozygote
L_1374	DBVPG1373	0.000883472	M	0.16163	1	Zn	2mg/ml	heterozygote
L_1374	YJM975	0.000772412	D	0.114377	1	Zn	2mg/ml	heterozygote
L_1374	YJM978	0.000843953	D	0.144197	1	Zn	2mg/ml	heterozygote
L_1374	YJM981	0.000891485	D	0.11489	1	Zn	2mg/ml	heterozygote
L_1374	DBVPG6765	0.000818865	M	0.100189	1	Zn	2mg/ml	heterozygote
L_1374	BC187	0.00128694	D	0.116441	1	Zn	2mg/ml	heterozygote
L_1374	273614N	0.00304398	D	0.151329	1	Zn	2mg/ml	heterozygote
L_1374	UWOPS83_787_3	0.00564903	M	0.149662	1	Zn	2mg/ml	heterozygote
L_1374	YPS606	0.00632129	M	0.14217	1	Zn	2mg/ml	heterozygote
L_1374	YPS128	0.00639782	M	0.146624	1	Zn	2mg/ml	heterozygote
L_1374	Y12	0.0067627	D	0	1	Zn	2mg/ml	heterozygote
L_1374	UWOPS87_2421	0.00570913	M	0.169811	1	Zn	2mg/ml	heterozygote
L_1374	UWOPS03_461_4	0.00719579	M	0.179665	1	Zn	2mg/ml	heterozygote
L_1374	UWOPS05_227_2	0.00733223	M	0.149052	1	Zn	2mg/ml	heterozygote
L_1374	UWOPS05_217_3	0.00718896	M	0	1	Zn	2mg/ml	heterozygote
L_1374	NCYC110	0.00724383	D	0.154368	1	Zn	2mg/ml	heterozygote
L_1374	DBVPG6044	0.007298	D	0.166709	1	Zn	2mg/ml	heterozygote
L_1374	SK1	0.00693047	D	0.145494	1	Zn	2mg/ml	heterozygote
L_1374	Y55	0.00498316	D	0.155236	1	Zn	2mg/ml	heterozygote
DBVPG1106	DBVPG1373	0.000800171	M	0	1	Zn	2mg/ml	heterozygote
DBVPG1106	YJM975	0.000815749	D	0.151497	1	Zn	2mg/ml	heterozygote
DBVPG1106	YJM978	0.00084521	D	0	1	Zn	2mg/ml	heterozygote
DBVPG1106	YJM981	0.000829467	D	0	1	Zn	2mg/ml	heterozygote
DBVPG1106	DBVPG6765	0.000932198	M	0.115261	1	Zn	2mg/ml	heterozygote
DBVPG1106	BC187	0.00137308	D	0	1	Zn	2mg/ml	heterozygote
DBVPG1106	273614N	0.00295359	D	0.133435	1	Zn	2mg/ml	heterozygote
DBVPG1106	UWOPS83_787_3	0.00569528	M	0.152851	1	Zn	2mg/ml	heterozygote
DBVPG1106	YPS606	0.00624408	M	0.148602	1	Zn	2mg/ml	heterozygote
DBVPG1106	YPS128	0.00636966	M	0.147542	1	Zn	2mg/ml	heterozygote
DBVPG1106	Y12	0.00687863	D	0	1	Zn	2mg/ml	heterozygote
DBVPG1106	UWOPS87_2421	0.0056769	M	0.161342	1	Zn	2mg/ml	heterozygote
DBVPG1106	UWOPS03_461_4	0.0070807	M	0.118095	1	Zn	2mg/ml	heterozygote
DBVPG1106	UWOPS05_227_2	0.00732506	M	0.120089	1	Zn	2mg/ml	heterozygote
DBVPG1106	UWOPS05_217_3	0.00730721	M	0	1	Zn	2mg/ml	heterozygote
DBVPG1106	NCYC110	0.00704429	D	0.0944004	1	Zn	2mg/ml	heterozygote
DBVPG1106	DBVPG6044	0.00728973	D	0.105143	1	Zn	2mg/ml	heterozygote
DBVPG1106	SK1	0.00685021	D	0.108039	1	Zn	2mg/ml	heterozygote
DBVPG1106	Y55	0.00487704	D	0.138828	1	Zn	2mg/ml	heterozygote
DBVPG1373	YJM975	0.000853879	M	0	1	Zn	2mg/ml	heterozygote
DBVPG1373	YJM978	0.000870074	M	0.0991995	1	Zn	2mg/ml	heterozygote
DBVPG1373	YJM981	0.000893882	M	0.113401	1	Zn	2mg/ml	heterozygote
DBVPG1373	DBVPG6765	0.000954842	W	0.158968	1	Zn	2mg/ml	heterozygote
DBVPG1373	BC187	0.00132322	M	0.119882	1	Zn	2mg/ml	heterozygote
DBVPG1373	273614N	0.00298777	M	0.106967	1	Zn	2mg/ml	heterozygote
DBVPG1373	UWOPS83_787_3	0.00574339	W	0.142456	1	Zn	2mg/ml	heterozygote
DBVPG1373	YPS606	0.0063557	W	0.162462	1	Zn	2mg/ml	heterozygote
DBVPG1373	YPS128	0.00645392	W	0.175935	1	Zn	2mg/ml	heterozygote
DBVPG1373	Y12	0.00685543	M	0	1	Zn	2mg/ml	heterozygote
DBVPG1373	UWOPS87_2421	0.00572185	W	0.16073	1	Zn	2mg/ml	heterozygote
DBVPG1373	UWOPS03_461_4	0.00734063	W	0	1	Zn	2mg/ml	heterozygote
DBVPG1373	UWOPS05_227_2	0.0073452	W	0.148972	1	Zn	2mg/ml	heterozygote
DBVPG1373	UWOPS05_217_3	0.00722997	W	0.131443	1	Zn	2mg/ml	heterozygote
DBVPG1373	NCYC110	0.00707765	M	0.123332	1	Zn	2mg/ml	heterozygote
DBVPG1373	DBVPG6044	0.00740791	M	0.16	1	Zn	2mg/ml	heterozygote
DBVPG1373	SK1	0.00696533	M	0	1	Zn	2mg/ml	heterozygote
DBVPG1373	Y55	0.00506612	M	0.1408	1	Zn	2mg/ml	heterozygote
YJM975	YJM978	0.000189782	D	0	1	Zn	2mg/ml	heterozygote
YJM975	YJM981	0.000255038	D	0	1	Zn	2mg/ml	heterozygote
YJM975	DBVPG6765	0.000883733	M	0.120539	1	Zn	2mg/ml	heterozygote
YJM975	BC187	0.00119272	D	0	1	Zn	2mg/ml	heterozygote
YJM975	273614N	0.00305208	D	0.124307	1	Zn	2mg/ml	heterozygote
YJM975	UWOPS83_787_3	0.00595515	M	0.1488	1	Zn	2mg/ml	heterozygote
YJM975	YPS606	0.00643377	M	0.152699	1	Zn	2mg/ml	heterozygote
YJM975	YPS128	0.00649174	M	0.129214	1	Zn	2mg/ml	heterozygote
YJM975	Y12	0.00697859	D	0.162451	1	Zn	2mg/ml	heterozygote
YJM975	UWOPS87_2421	0.00579476	M	0.151286	1	Zn	2mg/ml	heterozygote
YJM975	UWOPS03_461_4	0.0072815	M	0	1	Zn	2mg/ml	heterozygote
YJM975	UWOPS05_227_2	0.00742312	M	0.11334	1	Zn	2mg/ml	heterozygote
YJM975	UWOPS05_217_3	0.0073024	M	0.10439	1	Zn	2mg/ml	heterozygote
YJM975	NCYC110	0.00726469	D	0.115419	1	Zn	2mg/ml	heterozygote
YJM975	DBVPG6044	0.00739049	D	0.162549	1	Zn	2mg/ml	heterozygote
YJM975	SK1	0.00704819	D	0.126068	1	Zn	2mg/ml	heterozygote
YJM975	Y55	0.0050061	D	0	1	Zn	2mg/ml	heterozygote
YJM978	YJM981	0.000507565	D	0.146194	1	Zn	2mg/ml	heterozygote
YJM978	DBVPG6765	0.000898679	M	0.123216	1	Zn	2mg/ml	heterozygote
YJM978	BC187	0.00124486	D	0.12208	1	Zn	2mg/ml	heterozygote
YJM978	273614N	0.00312095	D	0.149511	1	Zn	2mg/ml	heterozygote
YJM978	UWOPS83_787_3	0.00588991	M	0.17137	1	Zn	2mg/ml	heterozygote
YJM978	YPS606	0.00647275	M	0.161458	1	Zn	2mg/ml	heterozygote
YJM978	YPS128	0.00654973	M	0.153854	1	Zn	2mg/ml	heterozygote
YJM978	Y12	0.00711929	D	0	1	Zn	2mg/ml	heterozygote
YJM978	UWOPS87_2421	0.00588251	M	0.164973	1	Zn	2mg/ml	heterozygote
YJM978	UWOPS03_461_4	0.00742019	M	0.154048	1	Zn	2mg/ml	heterozygote
YJM978	UWOPS05_227_2	0.00738758	M	0.143056	1	Zn	2mg/ml	heterozygote
YJM978	UWOPS05_217_3	0.00740646	M	0.147661	1	Zn	2mg/ml	heterozygote
YJM978	NCYC110	0.00731624	D	0.132037	1	Zn	2mg/ml	heterozygote
YJM978	DBVPG6044	0.00745113	D	0.162334	1	Zn	2mg/ml	heterozygote
YJM978	SK1	0.00706258	D	0.140626	1	Zn	2mg/ml	heterozygote
YJM978	Y55	0.00508867	D	0.141113	1	Zn	2mg/ml	heterozygote
YJM981	DBVPG6765	0.000980986	M	0.136437	1	Zn	2mg/ml	heterozygote
YJM981	BC187	0.00112271	D	0.125485	1	Zn	2mg/ml	heterozygote
YJM981	273614N	0.0030506	D	0.138797	1	Zn	2mg/ml	heterozygote
YJM981	UWOPS83_787_3	0.00568014	M	0.159343	1	Zn	2mg/ml	heterozygote
YJM981	YPS606	0.00620831	M	0.151927	1	Zn	2mg/ml	heterozygote
YJM981	YPS128	0.00628202	M	0.142716	1	Zn	2mg/ml	heterozygote
YJM981	Y12	0.00664236	D	0	1	Zn	2mg/ml	heterozygote
YJM981	UWOPS87_2421	0.00564556	M	0.149429	1	Zn	2mg/ml	heterozygote
YJM981	UWOPS03_461_4	0.00733813	M	0.150554	1	Zn	2mg/ml	heterozygote
YJM981	UWOPS05_227_2	0.00727188	M	0	1	Zn	2mg/ml	heterozygote
YJM981	UWOPS05_217_3	0.00732326	M	0.162424	1	Zn	2mg/ml	heterozygote
YJM981	NCYC110	0.0071804	D	0.153348	1	Zn	2mg/ml	heterozygote
YJM981	DBVPG6044	0.00738807	D	0.163856	1	Zn	2mg/ml	heterozygote
YJM981	SK1	0.00693781	D	0.122838	1	Zn	2mg/ml	heterozygote
YJM981	Y55	0.00498279	D	0.147577	1	Zn	2mg/ml	heterozygote
DBVPG6765	BC187	0.00129204	M	0.128096	1	Zn	2mg/ml	heterozygote
DBVPG6765	273614N	0.00306652	M	0.148617	1	Zn	2mg/ml	heterozygote
DBVPG6765	UWOPS83_787_3	0.00590519	W	0.178955	1	Zn	2mg/ml	heterozygote
DBVPG6765	YPS606	0.00649771	W	0.174657	1	Zn	2mg/ml	heterozygote
DBVPG6765	YPS128	0.00664429	W	0.154147	1	Zn	2mg/ml	heterozygote
DBVPG6765	Y12	0.00710711	M	0.120217	1	Zn	2mg/ml	heterozygote
DBVPG6765	UWOPS87_2421	0.00583124	W	0.158882	1	Zn	2mg/ml	heterozygote
DBVPG6765	UWOPS03_461_4	0.0073697	W	0	1	Zn	2mg/ml	heterozygote
DBVPG6765	UWOPS05_227_2	0.00748541	W	0.157584	1	Zn	2mg/ml	heterozygote
DBVPG6765	UWOPS05_217_3	0.00738333	W	0.101701	1	Zn	2mg/ml	heterozygote
DBVPG6765	NCYC110	0.00735866	M	0	1	Zn	2mg/ml	heterozygote
DBVPG6765	DBVPG6044	0.00747287	M	0.0878847	1	Zn	2mg/ml	heterozygote
DBVPG6765	SK1	0.0071627	M	0.14079	1	Zn	2mg/ml	heterozygote
DBVPG6765	Y55	0.00510327	M	0.155859	1	Zn	2mg/ml	heterozygote
BC187	273614N	0.00325424	D	0	1	Zn	2mg/ml	heterozygote
BC187	UWOPS83_787_3	0.0054736	M	0.164639	1	Zn	2mg/ml	heterozygote
BC187	YPS606	0.00609374	M	0.171029	1	Zn	2mg/ml	heterozygote
BC187	YPS128	0.00613207	M	0.172158	1	Zn	2mg/ml	heterozygote
BC187	Y12	0.0065705	D	0	1	Zn	2mg/ml	heterozygote
BC187	UWOPS87_2421	0.00542409	M	0.139668	1	Zn	2mg/ml	heterozygote
BC187	UWOPS03_461_4	0.00710211	M	0.1242	1	Zn	2mg/ml	heterozygote
BC187	UWOPS05_227_2	0.00721079	M	0	1	Zn	2mg/ml	heterozygote
BC187	UWOPS05_217_3	0.00733835	M	0.149428	1	Zn	2mg/ml	heterozygote
BC187	NCYC110	0.00683857	D	0	1	Zn	2mg/ml	heterozygote
BC187	DBVPG6044	0.00705632	D	0.171333	1	Zn	2mg/ml	heterozygote
BC187	SK1	0.00680037	D	0.130309	1	Zn	2mg/ml	heterozygote
BC187	Y55	0.00490484	D	0.168119	1	Zn	2mg/ml	heterozygote
273614N	UWOPS83_787_3	0.00535106	M	0.174279	1	Zn	2mg/ml	heterozygote
273614N	YPS606	0.00563893	M	0.153693	1	Zn	2mg/ml	heterozygote
273614N	YPS128	0.00575286	M	0.165324	1	Zn	2mg/ml	heterozygote
273614N	Y12	0.00548179	D	0.126797	1	Zn	2mg/ml	heterozygote
273614N	UWOPS87_2421	0.00529774	M	0.146511	1	Zn	2mg/ml	heterozygote
273614N	UWOPS03_461_4	0.00695042	M	0.145156	1	Zn	2mg/ml	heterozygote
273614N	UWOPS05_227_2	0.00698721	M	0.14696	1	Zn	2mg/ml	heterozygote
273614N	UWOPS05_217_3	0.0067729	M	0	1	Zn	2mg/ml	heterozygote
273614N	NCYC110	0.00660772	D	0.153887	1	Zn	2mg/ml	heterozygote
273614N	DBVPG6044	0.00673646	D	0.155066	1	Zn	2mg/ml	heterozygote
273614N	SK1	0.00650431	D	0.148435	1	Zn	2mg/ml	heterozygote
273614N	Y55	0.00533909	D	0.153827	1	Zn	2mg/ml	heterozygote
UWOPS83_787_3	YPS606	0.00336832	W	0.127126	1	Zn	2mg/ml	heterozygote
UWOPS83_787_3	YPS128	0.00346418	W	0.150219	1	Zn	2mg/ml	heterozygote
UWOPS83_787_3	Y12	0.00429625	M	0	1	Zn	2mg/ml	heterozygote
UWOPS83_787_3	UWOPS87_2421	0.00373739	W	0.154832	1	Zn	2mg/ml	heterozygote
UWOPS83_787_3	UWOPS03_461_4	0.00485119	W	0.181178	1	Zn	2mg/ml	heterozygote
UWOPS83_787_3	UWOPS05_227_2	0.0048789	W	0.158998	1	Zn	2mg/ml	heterozygote
UWOPS83_787_3	UWOPS05_217_3	0.00488076	W	0	1	Zn	2mg/ml	heterozygote
UWOPS83_787_3	NCYC110	0.00511548	M	0.16304	1	Zn	2mg/ml	heterozygote
UWOPS83_787_3	DBVPG6044	0.00525053	M	0.171548	1	Zn	2mg/ml	heterozygote
UWOPS83_787_3	SK1	0.0053438	M	0.140918	1	Zn	2mg/ml	heterozygote
UWOPS83_787_3	Y55	0.00560971	M	0.173243	1	Zn	2mg/ml	heterozygote
YPS606	YPS128	3.95772e-05	W	0.163766	1	Zn	2mg/ml	heterozygote
YPS606	Y12	0.00407652	M	0.150255	1	Zn	2mg/ml	heterozygote
YPS606	UWOPS87_2421	0.0045763	W	0.155679	1	Zn	2mg/ml	heterozygote
YPS606	UWOPS03_461_4	0.00535417	W	0.158265	1	Zn	2mg/ml	heterozygote
YPS606	UWOPS05_227_2	0.005478	W	0.156185	1	Zn	2mg/ml	heterozygote
YPS606	UWOPS05_217_3	0.00550593	W	0.155959	1	Zn	2mg/ml	heterozygote
YPS606	NCYC110	0.00512867	M	0.142234	1	Zn	2mg/ml	heterozygote
YPS606	DBVPG6044	0.00513683	M	0.179234	1	Zn	2mg/ml	heterozygote
YPS606	SK1	0.0052639	M	0.167258	1	Zn	2mg/ml	heterozygote
YPS606	Y55	0.00568116	M	0.115259	1	Zn	2mg/ml	heterozygote
YPS128	Y12	0.00407525	M	0.154895	1	Zn	2mg/ml	heterozygote
YPS128	UWOPS87_2421	0.00456341	W	0.1382	1	Zn	2mg/ml	heterozygote
YPS128	UWOPS03_461_4	0.00553827	W	0.175818	1	Zn	2mg/ml	heterozygote
YPS128	UWOPS05_227_2	0.00563288	W	0.177764	1	Zn	2mg/ml	heterozygote
YPS128	UWOPS05_217_3	0.00555746	W	0.132468	1	Zn	2mg/ml	heterozygote
YPS128	NCYC110	0.00522898	M	0.11744	1	Zn	2mg/ml	heterozygote
YPS128	DBVPG6044	0.00528875	M	0.178615	1	Zn	2mg/ml	heterozygote
YPS128	SK1	0.00536518	M	0.174844	1	Zn	2mg/ml	heterozygote
YPS128	Y55	0.00576296	M	0.151102	1	Zn	2mg/ml	heterozygote
Y12	UWOPS87_2421	0.0048526	M	0.170786	1	Zn	2mg/ml	heterozygote
Y12	UWOPS03_461_4	0.00600204	M	0	1	Zn	2mg/ml	heterozygote
Y12	UWOPS05_227_2	0.00608994	M	0	1	Zn	2mg/ml	heterozygote
Y12	UWOPS05_217_3	0.00599737	M	0	1	Zn	2mg/ml	heterozygote
Y12	NCYC110	0.00556845	D	0	1	Zn	2mg/ml	heterozygote
Y12	DBVPG6044	0.00579323	D	0.152815	1	Zn	2mg/ml	heterozygote
Y12	SK1	0.00546789	D	0.138651	1	Zn	2mg/ml	heterozygote
Y12	Y55	0.00635769	D	0	1	Zn	2mg/ml	heterozygote
UWOPS87_2421	UWOPS03_461_4	0.00553204	W	0.155782	1	Zn	2mg/ml	heterozygote
UWOPS87_2421	UWOPS05_227_2	0.00557453	W	0	1	Zn	2mg/ml	heterozygote
UWOPS87_2421	UWOPS05_217_3	0.0057201	W	0.155122	1	Zn	2mg/ml	heterozygote
UWOPS87_2421	NCYC110	0.00569892	M	0.149822	1	Zn	2mg/ml	heterozygote
UWOPS87_2421	DBVPG6044	0.0058212	M	0.149332	1	Zn	2mg/ml	heterozygote
UWOPS87_2421	SK1	0.00591015	M	0.162645	1	Zn	2mg/ml	heterozygote
UWOPS87_2421	Y55	0.00573127	M	0.128737	1	Zn	2mg/ml	heterozygote
UWOPS03_461_4	UWOPS05_227_2	4.8876e-06	W	0.141806	1	Zn	2mg/ml	heterozygote
UWOPS03_461_4	UWOPS05_217_3	0.000144724	W	0.103916	1	Zn	2mg/ml	heterozygote
UWOPS03_461_4	NCYC110	0.00669744	M	0	1	Zn	2mg/ml	heterozygote
UWOPS03_461_4	DBVPG6044	0.00659877	M	0	1	Zn	2mg/ml	heterozygote
UWOPS03_461_4	SK1	0.00671592	M	0.113211	1	Zn	2mg/ml	heterozygote
UWOPS03_461_4	Y55	0.00696736	M	0	1	Zn	2mg/ml	heterozygote
UWOPS05_227_2	UWOPS05_217_3	7.94823e-05	W	0.107619	1	Zn	2mg/ml	heterozygote
UWOPS05_227_2	NCYC110	0.00658209	M	0.142693	1	Zn	2mg/ml	heterozygote
UWOPS05_227_2	DBVPG6044	0.00672254	M	0.0957995	1	Zn	2mg/ml	heterozygote
UWOPS05_227_2	SK1	0.00679774	M	0.16449	1	Zn	2mg/ml	heterozygote
UWOPS05_227_2	Y55	0.00703636	M	0.120833	1	Zn	2mg/ml	heterozygote
UWOPS05_217_3	NCYC110	0.00673399	M	0.158931	1	Zn	2mg/ml	heterozygote
UWOPS05_217_3	DBVPG6044	0.00680283	M	0.178029	1	Zn	2mg/ml	heterozygote
UWOPS05_217_3	SK1	0.00694069	M	0	1	Zn	2mg/ml	heterozygote
UWOPS05_217_3	Y55	0.00711288	M	0.115007	1	Zn	2mg/ml	heterozygote
NCYC110	DBVPG6044	1e-07	D	0.123433	1	Zn	2mg/ml	heterozygote
NCYC110	SK1	0.00157377	D	0	1	Zn	2mg/ml	heterozygote
NCYC110	Y55	0.00271451	D	0	1	Zn	2mg/ml	heterozygote
DBVPG6044	SK1	0.00154381	D	0.166342	1	Zn	2mg/ml	heterozygote
DBVPG6044	Y55	0.00279022	D	0.151315	1	Zn	2mg/ml	heterozygote
SK1	Y55	0.00353353	D	0.138665	1	Zn	2mg/ml	heterozygote
L_1528	L_1374	0.000821213	D	0.135227	2	Zn	2mg/ml	heterozygote
L_1528	DBVPG1106	0.00104286	D	0.128108	2	Zn	2mg/ml	heterozygote
L_1528	DBVPG1373	0.000931453	M	0.136711	2	Zn	2mg/ml	heterozygote
L_1528	YJM975	0.000977554	D	0	2	Zn	2mg/ml	heterozygote
L_1528	YJM978	0.000979299	D	0.132584	2	Zn	2mg/ml	heterozygote
L_1528	YJM981	0.00116355	D	0	2	Zn	2mg/ml	heterozygote
L_1528	DBVPG6765	0.000914709	M	0.120337	2	Zn	2mg/ml	heterozygote
L_1528	BC187	0.00141478	D	0.129789	2	Zn	2mg/ml	heterozygote
L_1528	273614N	0.00324467	D	0.125172	2	Zn	2mg/ml	heterozygote
L_1528	UWOPS83_787_3	0.00583133	M	0	2	Zn	2mg/ml	heterozygote
L_1528	YPS606	0.00642268	M	0.135117	2	Zn	2mg/ml	heterozygote
L_1528	YPS128	0.00656802	M	0.180019	2	Zn	2mg/ml	heterozygote
L_1528	Y12	0.00712247	D	0	2	Zn	2mg/ml	heterozygote
L_1528	UWOPS87_2421	0.00577689	M	0.157002	2	Zn	2mg/ml	heterozygote
L_1528	UWOPS03_461_4	0.007365	M	0.141988	2	Zn	2mg/ml	heterozygote
L_1528	UWOPS05_227_2	0.00754249	M	0.121754	2	Zn	2mg/ml	heterozygote
L_1528	UWOPS05_217_3	0.00744619	M	0	2	Zn	2mg/ml	heterozygote
L_1528	NCYC110	0.00738734	D	0	2	Zn	2mg/ml	heterozygote
L_1528	DBVPG6044	0.00749223	D	0.128357	2	Zn	2mg/ml	heterozygote
L_1528	SK1	0.00706977	D	0.128038	2	Zn	2mg/ml	heterozygote
L_1528	Y55	0.00509308	D	0.135573	2	Zn	2mg/ml	heterozygote
L_1374	DBVPG1106	0.000805956	D	0.168206	2	Zn	2mg/ml	heterozygote
L_1374	DBVPG1373	0.000883472	M	0.146712	2	Zn	2mg/ml	heterozygote
L_1374	YJM975	0.000772412	D	0.159005	2	Zn	2mg/ml	heterozygote
L_1374	YJM978	0.000843953	D	0.149074	2	Zn	2mg/ml	heterozygote
L_1374	YJM981	0.000891485	D	0.123481	2	Zn	2mg/ml	heterozygote
L_1374	DBVPG6765	0.000818865	M	0.137767	2	Zn	2mg/ml	heterozygote
L_1374	BC187	0.00128694	D	0.125983	2	Zn	2mg/ml	heterozygote
L_1374	273614N	0.00304398	D	0.148907	2	Zn	2mg/ml	heterozygote
L_1374	UWOPS83_787_3	0.00564903	M	0.170866	2	Zn	2mg/ml	heterozygote
L_1374	YPS606	0.00632129	M	0.169743	2	Zn	2mg/ml	heterozygote
L_1374	YPS128	0.00639782	M	0.156817	2	Zn	2mg/ml	heterozygote
L_1374	Y12	0.0067627	D	0	2	Zn	2mg/ml	heterozygote
L_1374	UWOPS87_2421	0.00570913	M	0.161727	2	Zn	2mg/ml	heterozygote
L_1374	UWOPS03_461_4	0.00719579	M	0.109601	2	Zn	2mg/ml	heterozygote
L_1374	UWOPS05_227_2	0.00733223	M	0.122132	2	Zn	2mg/ml	heterozygote
L_1374	UWOPS05_217_3	0.00718896	M	0	2	Zn	2mg/ml	heterozygote
L_1374	NCYC110	0.00724383	D	0.155456	2	Zn	2mg/ml	heterozygote
L_1374	DBVPG6044	0.007298	D	0.16325	2	Zn	2mg/ml	heterozygote
L_1374	SK1	0.00693047	D	0.139917	2	Zn	2mg/ml	heterozygote
L_1374	Y55	0.00498316	D	0.164931	2	Zn	2mg/ml	heterozygote
DBVPG1106	DBVPG1373	0.000800171	M	0.147245	2	Zn	2mg/ml	heterozygote
DBVPG1106	YJM975	0.000815749	D	0.152096	2	Zn	2mg/ml	heterozygote
DBVPG1106	YJM978	0.00084521	D	0	2	Zn	2mg/ml	heterozygote
DBVPG1106	YJM981	0.000829467	D	0.135137	2	Zn	2mg/ml	heterozygote
DBVPG1106	DBVPG6765	0.000932198	M	0.121961	2	Zn	2mg/ml	heterozygote
DBVPG1106	BC187	0.00137308	D	0	2	Zn	2mg/ml	heterozygote
DBVPG1106	273614N	0.00295359	D	0	2	Zn	2mg/ml	heterozygote
DBVPG1106	UWOPS83_787_3	0.00569528	M	0.172295	2	Zn	2mg/ml	heterozygote
DBVPG1106	YPS606	0.00624408	M	0.152401	2	Zn	2mg/ml	heterozygote
DBVPG1106	YPS128	0.00636966	M	0.141353	2	Zn	2mg/ml	heterozygote
DBVPG1106	Y12	0.00687863	D	0	2	Zn	2mg/ml	heterozygote
DBVPG1106	UWOPS87_2421	0.0056769	M	0.172896	2	Zn	2mg/ml	heterozygote
DBVPG1106	UWOPS03_461_4	0.0070807	M	0	2	Zn	2mg/ml	heterozygote
DBVPG1106	UWOPS05_227_2	0.00732506	M	0	2	Zn	2mg/ml	heterozygote
DBVPG1106	UWOPS05_217_3	0.00730721	M	0.0872256	2	Zn	2mg/ml	heterozygote
DBVPG1106	NCYC110	0.00704429	D	0	2	Zn	2mg/ml	heterozygote
DBVPG1106	DBVPG6044	0.00728973	D	0	2	Zn	2mg/ml	heterozygote
DBVPG1106	SK1	0.00685021	D	0.100022	2	Zn	2mg/ml	heterozygote
DBVPG1106	Y55	0.00487704	D	0.138216	2	Zn	2mg/ml	heterozygote
DBVPG1373	YJM975	0.000853879	M	0	2	Zn	2mg/ml	heterozygote
DBVPG1373	YJM978	0.000870074	M	0.136359	2	Zn	2mg/ml	heterozygote
DBVPG1373	YJM981	0.000893882	M	0	2	Zn	2mg/ml	heterozygote
DBVPG1373	DBVPG6765	0.000954842	W	0.141913	2	Zn	2mg/ml	heterozygote
DBVPG1373	BC187	0.00132322	M	0	2	Zn	2mg/ml	heterozygote
DBVPG1373	273614N	0.00298777	M	0.145217	2	Zn	2mg/ml	heterozygote
DBVPG1373	UWOPS83_787_3	0.00574339	W	0.108858	2	Zn	2mg/ml	heterozygote
DBVPG1373	YPS606	0.0063557	W	0.143459	2	Zn	2mg/ml	heterozygote
DBVPG1373	YPS128	0.00645392	W	0.173751	2	Zn	2mg/ml	heterozygote
DBVPG1373	Y12	0.00685543	M	0	2	Zn	2mg/ml	heterozygote
DBVPG1373	UWOPS87_2421	0.00572185	W	0.150573	2	Zn	2mg/ml	heterozygote
DBVPG1373	UWOPS03_461_4	0.00734063	W	0	2	Zn	2mg/ml	heterozygote
DBVPG1373	UWOPS05_227_2	0.0073452	W	0.15425	2	Zn	2mg/ml	heterozygote
DBVPG1373	UWOPS05_217_3	0.00722997	W	0.141837	2	Zn	2mg/ml	heterozygote
DBVPG1373	NCYC110	0.00707765	M	0.127953	2	Zn	2mg/ml	heterozygote
DBVPG1373	DBVPG6044	0.00740791	M	0.165177	2	Zn	2mg/ml	heterozygote
DBVPG1373	SK1	0.00696533	M	0.0817493	2	Zn	2mg/ml	heterozygote
DBVPG1373	Y55	0.00506612	M	0.142473	2	Zn	2mg/ml	heterozygote
YJM975	YJM978	0.000189782	D	0	2	Zn	2mg/ml	heterozygote
YJM975	YJM981	0.000255038	D	0	2	Zn	2mg/ml	heterozygote
YJM975	DBVPG6765	0.000883733	M	0.096674	2	Zn	2mg/ml	heterozygote
YJM975	BC187	0.00119272	D	0	2	Zn	2mg/ml	heterozygote
YJM975	273614N	0.00305208	D	0.115876	2	Zn	2mg/ml	heterozygote
YJM975	UWOPS83_787_3	0.00595515	M	0.137192	2	Zn	2mg/ml	heterozygote
YJM975	YPS606	0.00643377	M	0.130788	2	Zn	2mg/ml	heterozygote
YJM975	YPS128	0.00649174	M	0.131393	2	Zn	2mg/ml	heterozygote
YJM975	Y12	0.00697859	D	0.153264	2	Zn	2mg/ml	heterozygote
YJM975	UWOPS87_2421	0.00579476	M	0.156331	2	Zn	2mg/ml	heterozygote
YJM975	UWOPS03_461_4	0.0072815	M	0.142466	2	Zn	2mg/ml	heterozygote
YJM975	UWOPS05_227_2	0.00742312	M	0.11649	2	Zn	2mg/ml	heterozygote
YJM975	UWOPS05_217_3	0.0073024	M	0.151984	2	Zn	2mg/ml	heterozygote
YJM975	NCYC110	0.00726469	D	0.0986163	2	Zn	2mg/ml	heterozygote
YJM975	DBVPG6044	0.00739049	D	0.160146	2	Zn	2mg/ml	heterozygote
YJM975	SK1	0.00704819	D	0.14214	2	Zn	2mg/ml	heterozygote
YJM975	Y55	0.0050061	D	0.110302	2	Zn	2mg/ml	heterozygote
YJM978	YJM981	0.000507565	D	0.137057	2	Zn	2mg/ml	heterozygote
YJM978	DBVPG6765	0.000898679	M	0.146595	2	Zn	2mg/ml	heterozygote
YJM978	BC187	0.00124486	D	0	2	Zn	2mg/ml	heterozygote
YJM978	273614N	0.00312095	D	0.140109	2	Zn	2mg/ml	heterozygote
YJM978	UWOPS83_787_3	0.00588991	M	0.170207	2	Zn	2mg/ml	heterozygote
YJM978	YPS606	0.00647275	M	0.154886	2	Zn	2mg/ml	heterozygote
YJM978	YPS128	0.00654973	M	0.152698	2	Zn	2mg/ml	heterozygote
YJM978	Y12	0.00711929	D	0	2	Zn	2mg/ml	heterozygote
YJM978	UWOPS87_2421	0.00588251	M	0.166771	2	Zn	2mg/ml	heterozygote
YJM978	UWOPS03_461_4	0.00742019	M	0.157204	2	Zn	2mg/ml	heterozygote
YJM978	UWOPS05_227_2	0.00738758	M	0.147191	2	Zn	2mg/ml	heterozygote
YJM978	UWOPS05_217_3	0.00740646	M	0.144799	2	Zn	2mg/ml	heterozygote
YJM978	NCYC110	0.00731624	D	0.160069	2	Zn	2mg/ml	heterozygote
YJM978	DBVPG6044	0.00745113	D	0.148672	2	Zn	2mg/ml	heterozygote
YJM978	SK1	0.00706258	D	0.127643	2	Zn	2mg/ml	heterozygote
YJM978	Y55	0.00508867	D	0	2	Zn	2mg/ml	heterozygote
YJM981	DBVPG6765	0.000980986	M	0.133723	2	Zn	2mg/ml	heterozygote
YJM981	BC187	0.00112271	D	0.118919	2	Zn	2mg/ml	heterozygote
YJM981	273614N	0.0030506	D	0.142057	2	Zn	2mg/ml	heterozygote
YJM981	UWOPS83_787_3	0.00568014	M	0.161238	2	Zn	2mg/ml	heterozygote
YJM981	YPS606	0.00620831	M	0.14309	2	Zn	2mg/ml	heterozygote
YJM981	YPS128	0.00628202	M	0.160656	2	Zn	2mg/ml	heterozygote
YJM981	Y12	0.00664236	D	0.135409	2	Zn	2mg/ml	heterozygote
YJM981	UWOPS87_2421	0.00564556	M	0.0909058	2	Zn	2mg/ml	heterozygote
YJM981	UWOPS03_461_4	0.00733813	M	0.146658	2	Zn	2mg/ml	heterozygote
YJM981	UWOPS05_227_2	0.00727188	M	0	2	Zn	2mg/ml	heterozygote
YJM981	UWOPS05_217_3	0.00732326	M	0.15859	2	Zn	2mg/ml	heterozygote
YJM981	NCYC110	0.0071804	D	0.152262	2	Zn	2mg/ml	heterozygote
YJM981	DBVPG6044	0.00738807	D	0.127808	2	Zn	2mg/ml	heterozygote
YJM981	SK1	0.00693781	D	0.124005	2	Zn	2mg/ml	heterozygote
YJM981	Y55	0.00498279	D	0.120478	2	Zn	2mg/ml	heterozygote
DBVPG6765	BC187	0.00129204	M	0	2	Zn	2mg/ml	heterozygote
DBVPG6765	273614N	0.00306652	M	0.107295	2	Zn	2mg/ml	heterozygote
DBVPG6765	UWOPS83_787_3	0.00590519	W	0.169745	2	Zn	2mg/ml	heterozygote
DBVPG6765	YPS606	0.00649771	W	0.124833	2	Zn	2mg/ml	heterozygote
DBVPG6765	YPS128	0.00664429	W	0.152102	2	Zn	2mg/ml	heterozygote
DBVPG6765	Y12	0.00710711	M	0.113638	2	Zn	2mg/ml	heterozygote
DBVPG6765	UWOPS87_2421	0.00583124	W	0.160757	2	Zn	2mg/ml	heterozygote
DBVPG6765	UWOPS03_461_4	0.0073697	W	0	2	Zn	2mg/ml	heterozygote
DBVPG6765	UWOPS05_227_2	0.00748541	W	0.146139	2	Zn	2mg/ml	heterozygote
DBVPG6765	UWOPS05_217_3	0.00738333	W	0	2	Zn	2mg/ml	heterozygote
DBVPG6765	NCYC110	0.00735866	M	0.14752	2	Zn	2mg/ml	heterozygote
DBVPG6765	DBVPG6044	0.00747287	M	0.152243	2	Zn	2mg/ml	heterozygote
DBVPG6765	SK1	0.0071627	M	0.151339	2	Zn	2mg/ml	heterozygote
DBVPG6765	Y55	0.00510327	M	0.132809	2	Zn	2mg/ml	heterozygote
BC187	273614N	0.00325424	D	0	2	Zn	2mg/ml	heterozygote
BC187	UWOPS83_787_3	0.0054736	M	0.162816	2	Zn	2mg/ml	heterozygote
BC187	YPS606	0.00609374	M	0.162496	2	Zn	2mg/ml	heterozygote
BC187	YPS128	0.00613207	M	0.16583	2	Zn	2mg/ml	heterozygote
BC187	Y12	0.0065705	D	0.102177	2	Zn	2mg/ml	heterozygote
BC187	UWOPS87_2421	0.00542409	M	0.115005	2	Zn	2mg/ml	heterozygote
BC187	UWOPS03_461_4	0.00710211	M	0.150337	2	Zn	2mg/ml	heterozygote
BC187	UWOPS05_227_2	0.00721079	M	0	2	Zn	2mg/ml	heterozygote
BC187	UWOPS05_217_3	0.00733835	M	0.147142	2	Zn	2mg/ml	heterozygote
BC187	NCYC110	0.00683857	D	0	2	Zn	2mg/ml	heterozygote
BC187	DBVPG6044	0.00705632	D	0	2	Zn	2mg/ml	heterozygote
BC187	SK1	0.00680037	D	0.105784	2	Zn	2mg/ml	heterozygote
BC187	Y55	0.00490484	D	0.145213	2	Zn	2mg/ml	heterozygote
273614N	UWOPS83_787_3	0.00535106	M	0.163419	2	Zn	2mg/ml	heterozygote
273614N	YPS606	0.00563893	M	0.158561	2	Zn	2mg/ml	heterozygote
273614N	YPS128	0.00575286	M	0.172885	2	Zn	2mg/ml	heterozygote
273614N	Y12	0.00548179	D	0	2	Zn	2mg/ml	heterozygote
273614N	UWOPS87_2421	0.00529774	M	0.100215	2	Zn	2mg/ml	heterozygote
273614N	UWOPS03_461_4	0.00695042	M	0.116342	2	Zn	2mg/ml	heterozygote
273614N	UWOPS05_227_2	0.00698721	M	0.160796	2	Zn	2mg/ml	heterozygote
273614N	UWOPS05_217_3	0.0067729	M	0	2	Zn	2mg/ml	heterozygote
273614N	NCYC110	0.00660772	D	0.15537	2	Zn	2mg/ml	heterozygote
273614N	DBVPG6044	0.00673646	D	0.153303	2	Zn	2mg/ml	heterozygote
273614N	SK1	0.00650431	D	0.146665	2	Zn	2mg/ml	heterozygote
273614N	Y55	0.00533909	D	0.144964	2	Zn	2mg/ml	heterozygote
UWOPS83_787_3	YPS606	0.00336832	W	0.140222	2	Zn	2mg/ml	heterozygote
UWOPS83_787_3	YPS128	0.00346418	W	0.153625	2	Zn	2mg/ml	heterozygote
UWOPS83_787_3	Y12	0.00429625	M	0.112432	2	Zn	2mg/ml	heterozygote
UWOPS83_787_3	UWOPS87_2421	0.00373739	W	0.137423	2	Zn	2mg/ml	heterozygote
UWOPS83_787_3	UWOPS03_461_4	0.00485119	W	0.170715	2	Zn	2mg/ml	heterozygote
UWOPS83_787_3	UWOPS05_227_2	0.0048789	W	0.162988	2	Zn	2mg/ml	heterozygote
UWOPS83_787_3	UWOPS05_217_3	0.00488076	W	0	2	Zn	2mg/ml	heterozygote
UWOPS83_787_3	NCYC110	0.00511548	M	0.146065	2	Zn	2mg/ml	heterozygote
UWOPS83_787_3	DBVPG6044	0.00525053	M	0.159371	2	Zn	2mg/ml	heterozygote
UWOPS83_787_3	SK1	0.0053438	M	0.150332	2	Zn	2mg/ml	heterozygote
UWOPS83_787_3	Y55	0.00560971	M	0.169671	2	Zn	2mg/ml	heterozygote
YPS606	YPS128	3.95772e-05	W	0.159036	2	Zn	2mg/ml	heterozygote
YPS606	Y12	0.00407652	M	0.13079	2	Zn	2mg/ml	heterozygote
YPS606	UWOPS87_2421	0.0045763	W	0.166428	2	Zn	2mg/ml	heterozygote
YPS606	UWOPS03_461_4	0.00535417	W	0.155229	2	Zn	2mg/ml	heterozygote
YPS606	UWOPS05_227_2	0.005478	W	0.166496	2	Zn	2mg/ml	heterozygote
YPS606	UWOPS05_217_3	0.00550593	W	0.155	2	Zn	2mg/ml	heterozygote
YPS606	NCYC110	0.00512867	M	0.152515	2	Zn	2mg/ml	heterozygote
YPS606	DBVPG6044	0.00513683	M	0.187909	2	Zn	2mg/ml	heterozygote
YPS606	SK1	0.0052639	M	0.174957	2	Zn	2mg/ml	heterozygote
YPS606	Y55	0.00568116	M	0.13024	2	Zn	2mg/ml	heterozygote
YPS128	Y12	0.00407525	M	0.172463	2	Zn	2mg/ml	heterozygote
YPS128	UWOPS87_2421	0.00456341	W	0.122805	2	Zn	2mg/ml	heterozygote
YPS128	UWOPS03_461_4	0.00553827	W	0.163957	2	Zn	2mg/ml	heterozygote
YPS128	UWOPS05_227_2	0.00563288	W	0.180367	2	Zn	2mg/ml	heterozygote
YPS128	UWOPS05_217_3	0.00555746	W	0.1371	2	Zn	2mg/ml	heterozygote
YPS128	NCYC110	0.00522898	M	0.137327	2	Zn	2mg/ml	heterozygote
YPS128	DBVPG6044	0.00528875	M	0.181178	2	Zn	2mg/ml	heterozygote
YPS128	SK1	0.00536518	M	0.155676	2	Zn	2mg/ml	heterozygote
YPS128	Y55	0.00576296	M	0.152905	2	Zn	2mg/ml	heterozygote
Y12	UWOPS87_2421	0.0048526	M	0.171353	2	Zn	2mg/ml	heterozygote
Y12	UWOPS03_461_4	0.00600204	M	0	2	Zn	2mg/ml	heterozygote
Y12	UWOPS05_227_2	0.00608994	M	0	2	Zn	2mg/ml	heterozygote
Y12	UWOPS05_217_3	0.00599737	M	0	2	Zn	2mg/ml	heterozygote
Y12	NCYC110	0.00556845	D	0	2	Zn	2mg/ml	heterozygote
Y12	DBVPG6044	0.00579323	D	0.138651	2	Zn	2mg/ml	heterozygote
Y12	SK1	0.00546789	D	0.145911	2	Zn	2mg/ml	heterozygote
Y12	Y55	0.00635769	D	0	2	Zn	2mg/ml	heterozygote
UWOPS87_2421	UWOPS03_461_4	0.00553204	W	0.152852	2	Zn	2mg/ml	heterozygote
UWOPS87_2421	UWOPS05_227_2	0.00557453	W	0.143137	2	Zn	2mg/ml	heterozygote
UWOPS87_2421	UWOPS05_217_3	0.0057201	W	0.141386	2	Zn	2mg/ml	heterozygote
UWOPS87_2421	NCYC110	0.00569892	M	0.153905	2	Zn	2mg/ml	heterozygote
UWOPS87_2421	DBVPG6044	0.0058212	M	0.125144	2	Zn	2mg/ml	heterozygote
UWOPS87_2421	SK1	0.00591015	M	0.148325	2	Zn	2mg/ml	heterozygote
UWOPS87_2421	Y55	0.00573127	M	0.128997	2	Zn	2mg/ml	heterozygote
UWOPS03_461_4	UWOPS05_227_2	4.8876e-06	W	0.136633	2	Zn	2mg/ml	heterozygote
UWOPS03_461_4	UWOPS05_217_3	0.000144724	W	0.122136	2	Zn	2mg/ml	heterozygote
UWOPS03_461_4	NCYC110	0.00669744	M	0	2	Zn	2mg/ml	heterozygote
UWOPS03_461_4	DBVPG6044	0.00659877	M	0	2	Zn	2mg/ml	heterozygote
UWOPS03_461_4	SK1	0.00671592	M	0.138615	2	Zn	2mg/ml	heterozygote
UWOPS03_461_4	Y55	0.00696736	M	0	2	Zn	2mg/ml	heterozygote
UWOPS05_227_2	UWOPS05_217_3	7.94823e-05	W	0	2	Zn	2mg/ml	heterozygote
UWOPS05_227_2	NCYC110	0.00658209	M	0.139395	2	Zn	2mg/ml	heterozygote
UWOPS05_227_2	DBVPG6044	0.00672254	M	0.101637	2	Zn	2mg/ml	heterozygote
UWOPS05_227_2	SK1	0.00679774	M	0.151675	2	Zn	2mg/ml	heterozygote
UWOPS05_227_2	Y55	0.00703636	M	0.140462	2	Zn	2mg/ml	heterozygote
UWOPS05_217_3	NCYC110	0.00673399	M	0.127546	2	Zn	2mg/ml	heterozygote
UWOPS05_217_3	DBVPG6044	0.00680283	M	0.162795	2	Zn	2mg/ml	heterozygote
UWOPS05_217_3	SK1	0.00694069	M	0	2	Zn	2mg/ml	heterozygote
UWOPS05_217_3	Y55	0.00711288	M	0.131025	2	Zn	2mg/ml	heterozygote
NCYC110	DBVPG6044	1e-07	D	0.137436	2	Zn	2mg/ml	heterozygote
NCYC110	SK1	0.00157377	D	0	2	Zn	2mg/ml	heterozygote
NCYC110	Y55	0.00271451	D	0	2	Zn	2mg/ml	heterozygote
DBVPG6044	SK1	0.00154381	D	0.157946	2	Zn	2mg/ml	heterozygote
DBVPG6044	Y55	0.00279022	D	0.135937	2	Zn	2mg/ml	heterozygote
SK1	Y55	0.00353353	D	0.134115	2	Zn	2mg/ml	heterozygote
L_1528	L_1374	0.000821213	D	0.139689	3	Zn	2mg/ml	heterozygote
L_1528	DBVPG1106	0.00104286	D	0	3	Zn	2mg/ml	heterozygote
L_1528	DBVPG1373	0.000931453	M	0.162523	3	Zn	2mg/ml	heterozygote
L_1528	YJM975	0.000977554	D	0.11358	3	Zn	2mg/ml	heterozygote
L_1528	YJM978	0.000979299	D	0.142796	3	Zn	2mg/ml	heterozygote
L_1528	YJM981	0.00116355	D	0	3	Zn	2mg/ml	heterozygote
L_1528	DBVPG6765	0.000914709	M	0	3	Zn	2mg/ml	heterozygote
L_1528	BC187	0.00141478	D	0.11661	3	Zn	2mg/ml	heterozygote
L_1528	273614N	0.00324467	D	0.135702	3	Zn	2mg/ml	heterozygote
L_1528	UWOPS83_787_3	0.00583133	M	0.1802	3	Zn	2mg/ml	heterozygote
L_1528	YPS606	0.00642268	M	0.142672	3	Zn	2mg/ml	heterozygote
L_1528	YPS128	0.00656802	M	0.163237	3	Zn	2mg/ml	heterozygote
L_1528	Y12	0.00712247	D	0.089221	3	Zn	2mg/ml	heterozygote
L_1528	UWOPS87_2421	0.00577689	M	0.156566	3	Zn	2mg/ml	heterozygote
L_1528	UWOPS03_461_4	0.007365	M	0.124242	3	Zn	2mg/ml	heterozygote
L_1528	UWOPS05_227_2	0.00754249	M	0.11999	3	Zn	2mg/ml	heterozygote
L_1528	UWOPS05_217_3	0.00744619	M	0.111546	3	Zn	2mg/ml	heterozygote
L_1528	NCYC110	0.00738734	D	0	3	Zn	2mg/ml	heterozygote
L_1528	DBVPG6044	0.00749223	D	0.14508	3	Zn	2mg/ml	heterozygote
L_1528	SK1	0.00706977	D	0.15854	3	Zn	2mg/ml	heterozygote
L_1528	Y55	0.00509308	D	0.145036	3	Zn	2mg/ml	heterozygote
L_1374	DBVPG1106	0.000805956	D	0.133433	3	Zn	2mg/ml	heterozygote
L_1374	DBVPG1373	0.000883472	M	0.169845	3	Zn	2mg/ml	heterozygote
L_1374	YJM975	0.000772412	D	0.113218	3	Zn	2mg/ml	heterozygote
L_1374	YJM978	0.000843953	D	0.116362	3	Zn	2mg/ml	heterozygote
L_1374	YJM981	0.000891485	D	0	3	Zn	2mg/ml	heterozygote
L_1374	DBVPG6765	0.000818865	M	0.108403	3	Zn	2mg/ml	heterozygote
L_1374	BC187	0.00128694	D	0.132502	3	Zn	2mg/ml	heterozygote
L_1374	273614N	0.00304398	D	0.14785	3	Zn	2mg/ml	heterozygote
L_1374	UWOPS83_787_3	0.00564903	M	0.12317	3	Zn	2mg/ml	heterozygote
L_1374	YPS606	0.00632129	M	0.173387	3	Zn	2mg/ml	heterozygote
L_1374	YPS128	0.00639782	M	0.167093	3	Zn	2mg/ml	heterozygote
L_1374	Y12	0.0067627	D	0	3	Zn	2mg/ml	heterozygote
L_1374	UWOPS87_2421	0.00570913	M	0.174432	3	Zn	2mg/ml	heterozygote
L_1374	UWOPS03_461_4	0.00719579	M	0	3	Zn	2mg/ml	heterozygote
L_1374	UWOPS05_227_2	0.00733223	M	0.125605	3	Zn	2mg/ml	heterozygote
L_1374	UWOPS05_217_3	0.00718896	M	0	3	Zn	2mg/ml	heterozygote
L_1374	NCYC110	0.00724383	D	0.148681	3	Zn	2mg/ml	heterozygote
L_1374	DBVPG6044	0.007298	D	0.1649	3	Zn	2mg/ml	heterozygote
L_1374	SK1	0.00693047	D	0.130847	3	Zn	2mg/ml	heterozygote
L_1374	Y55	0.00498316	D	0.155631	3	Zn	2mg/ml	heterozygote
DBVPG1106	DBVPG1373	0.000800171	M	0	3	Zn	2mg/ml	heterozygote
DBVPG1106	YJM975	0.000815749	D	0.144797	3	Zn	2mg/ml	heterozygote
DBVPG1106	YJM978	0.00084521	D	0	3	Zn	2mg/ml	heterozygote
DBVPG1106	YJM981	0.000829467	D	0	3	Zn	2mg/ml	heterozygote
DBVPG1106	DBVPG6765	0.000932198	M	0.11246	3	Zn	2mg/ml	heterozygote
DBVPG1106	BC187	0.00137308	D	0.141356	3	Zn	2mg/ml	heterozygote
DBVPG1106	273614N	0.00295359	D	0.0995094	3	Zn	2mg/ml	heterozygote
DBVPG1106	UWOPS83_787_3	0.00569528	M	0.166976	3	Zn	2mg/ml	heterozygote
DBVPG1106	YPS606	0.00624408	M	0.148081	3	Zn	2mg/ml	heterozygote
DBVPG1106	YPS128	0.00636966	M	0.156143	3	Zn	2mg/ml	heterozygote
DBVPG1106	Y12	0.00687863	D	0	3	Zn	2mg/ml	heterozygote
DBVPG1106	UWOPS87_2421	0.0056769	M	0.168455	3	Zn	2mg/ml	heterozygote
DBVPG1106	UWOPS03_461_4	0.0070807	M	0	3	Zn	2mg/ml	heterozygote
DBVPG1106	UWOPS05_227_2	0.00732506	M	0.123627	3	Zn	2mg/ml	heterozygote
DBVPG1106	UWOPS05_217_3	0.00730721	M	0	3	Zn	2mg/ml	heterozygote
DBVPG1106	NCYC110	0.00704429	D	0	3	Zn	2mg/ml	heterozygote
DBVPG1106	DBVPG6044	0.00728973	D	0.114401	3	Zn	2mg/ml	heterozygote
DBVPG1106	SK1	0.00685021	D	0.120325	3	Zn	2mg/ml	heterozygote
DBVPG1106	Y55	0.00487704	D	0.13959	3	Zn	2mg/ml	heterozygote
DBVPG1373	YJM975	0.000853879	M	0	3	Zn	2mg/ml	heterozygote
DBVPG1373	YJM978	0.000870074	M	0.148852	3	Zn	2mg/ml	heterozygote
DBVPG1373	YJM981	0.000893882	M	0	3	Zn	2mg/ml	heterozygote
DBVPG1373	DBVPG6765	0.000954842	W	0.131965	3	Zn	2mg/ml	heterozygote
DBVPG1373	BC187	0.00132322	M	0	3	Zn	2mg/ml	heterozygote
DBVPG1373	273614N	0.00298777	M	0.129457	3	Zn	2mg/ml	heterozygote
DBVPG1373	UWOPS83_787_3	0.00574339	W	0.115266	3	Zn	2mg/ml	heterozygote
DBVPG1373	YPS606	0.0063557	W	0.166408	3	Zn	2mg/ml	heterozygote
DBVPG1373	YPS128	0.00645392	W	0.177737	3	Zn	2mg/ml	heterozygote
DBVPG1373	Y12	0.00685543	M	0	3	Zn	2mg/ml	heterozygote
DBVPG1373	UWOPS87_2421	0.00572185	W	0.152945	3	Zn	2mg/ml	heterozygote
DBVPG1373	UWOPS03_461_4	0.00734063	W	0	3	Zn	2mg/ml	heterozygote
DBVPG1373	UWOPS05_227_2	0.0073452	W	0.145331	3	Zn	2mg/ml	heterozygote
DBVPG1373	UWOPS05_217_3	0.00722997	W	0.149844	3	Zn	2mg/ml	heterozygote
DBVPG1373	NCYC110	0.00707765	M	0.144672	3	Zn	2mg/ml	heterozygote
DBVPG1373	DBVPG6044	0.00740791	M	0.157338	3	Zn	2mg/ml	heterozygote
DBVPG1373	SK1	0.00696533	M	0	3	Zn	2mg/ml	heterozygote
DBVPG1373	Y55	0.00506612	M	0.1334	3	Zn	2mg/ml	heterozygote
YJM975	YJM978	0.000189782	D	0.0676083	3	Zn	2mg/ml	heterozygote
YJM975	YJM981	0.000255038	D	0	3	Zn	2mg/ml	heterozygote
YJM975	DBVPG6765	0.000883733	M	0.0926493	3	Zn	2mg/ml	heterozygote
YJM975	BC187	0.00119272	D	0	3	Zn	2mg/ml	heterozygote
YJM975	273614N	0.00305208	D	0.0921927	3	Zn	2mg/ml	heterozygote
YJM975	UWOPS83_787_3	0.00595515	M	0.145598	3	Zn	2mg/ml	heterozygote
YJM975	YPS606	0.00643377	M	0.151515	3	Zn	2mg/ml	heterozygote
YJM975	YPS128	0.00649174	M	0.133333	3	Zn	2mg/ml	heterozygote
YJM975	Y12	0.00697859	D	0.140534	3	Zn	2mg/ml	heterozygote
YJM975	UWOPS87_2421	0.00579476	M	0.163275	3	Zn	2mg/ml	heterozygote
YJM975	UWOPS03_461_4	0.0072815	M	0	3	Zn	2mg/ml	heterozygote
YJM975	UWOPS05_227_2	0.00742312	M	0.108888	3	Zn	2mg/ml	heterozygote
YJM975	UWOPS05_217_3	0.0073024	M	0.155356	3	Zn	2mg/ml	heterozygote
YJM975	NCYC110	0.00726469	D	0.112337	3	Zn	2mg/ml	heterozygote
YJM975	DBVPG6044	0.00739049	D	0.155547	3	Zn	2mg/ml	heterozygote
YJM975	SK1	0.00704819	D	0	3	Zn	2mg/ml	heterozygote
YJM975	Y55	0.0050061	D	0.140608	3	Zn	2mg/ml	heterozygote
YJM978	YJM981	0.000507565	D	0.128397	3	Zn	2mg/ml	heterozygote
YJM978	DBVPG6765	0.000898679	M	0.136353	3	Zn	2mg/ml	heterozygote
YJM978	BC187	0.00124486	D	0	3	Zn	2mg/ml	heterozygote
YJM978	273614N	0.00312095	D	0.135496	3	Zn	2mg/ml	heterozygote
YJM978	UWOPS83_787_3	0.00588991	M	0.182239	3	Zn	2mg/ml	heterozygote
YJM978	YPS606	0.00647275	M	0.134881	3	Zn	2mg/ml	heterozygote
YJM978	YPS128	0.00654973	M	0.149043	3	Zn	2mg/ml	heterozygote
YJM978	Y12	0.00711929	D	0	3	Zn	2mg/ml	heterozygote
YJM978	UWOPS87_2421	0.00588251	M	0.172769	3	Zn	2mg/ml	heterozygote
YJM978	UWOPS03_461_4	0.00742019	M	0.158765	3	Zn	2mg/ml	heterozygote
YJM978	UWOPS05_227_2	0.00738758	M	0.144883	3	Zn	2mg/ml	heterozygote
YJM978	UWOPS05_217_3	0.00740646	M	0.149988	3	Zn	2mg/ml	heterozygote
YJM978	NCYC110	0.00731624	D	0.142886	3	Zn	2mg/ml	heterozygote
YJM978	DBVPG6044	0.00745113	D	0.170626	3	Zn	2mg/ml	heterozygote
YJM978	SK1	0.00706258	D	0.132214	3	Zn	2mg/ml	heterozygote
YJM978	Y55	0.00508867	D	0.114983	3	Zn	2mg/ml	heterozygote
YJM981	DBVPG6765	0.000980986	M	0.141981	3	Zn	2mg/ml	heterozygote
YJM981	BC187	0.00112271	D	0.144872	3	Zn	2mg/ml	heterozygote
YJM981	273614N	0.0030506	D	0	3	Zn	2mg/ml	heterozygote
YJM981	UWOPS83_787_3	0.00568014	M	0.14778	3	Zn	2mg/ml	heterozygote
YJM981	YPS606	0.00620831	M	0.156361	3	Zn	2mg/ml	heterozygote
YJM981	YPS128	0.00628202	M	0.152336	3	Zn	2mg/ml	heterozygote
YJM981	Y12	0.00664236	D	0.146679	3	Zn	2mg/ml	heterozygote
YJM981	UWOPS87_2421	0.00564556	M	0.150809	3	Zn	2mg/ml	heterozygote
YJM981	UWOPS03_461_4	0.00733813	M	0.149213	3	Zn	2mg/ml	heterozygote
YJM981	UWOPS05_227_2	0.00727188	M	0	3	Zn	2mg/ml	heterozygote
YJM981	UWOPS05_217_3	0.00732326	M	0.133991	3	Zn	2mg/ml	heterozygote
YJM981	NCYC110	0.0071804	D	0.100301	3	Zn	2mg/ml	heterozygote
YJM981	DBVPG6044	0.00738807	D	0.137571	3	Zn	2mg/ml	heterozygote
YJM981	SK1	0.00693781	D	0.122781	3	Zn	2mg/ml	heterozygote
YJM981	Y55	0.00498279	D	0.156933	3	Zn	2mg/ml	heterozygote
DBVPG6765	BC187	0.00129204	M	0	3	Zn	2mg/ml	heterozygote
DBVPG6765	273614N	0.00306652	M	0.165229	3	Zn	2mg/ml	heterozygote
DBVPG6765	UWOPS83_787_3	0.00590519	W	0.168742	3	Zn	2mg/ml	heterozygote
DBVPG6765	YPS606	0.00649771	W	0.151906	3	Zn	2mg/ml	heterozygote
DBVPG6765	YPS128	0.00664429	W	0.144871	3	Zn	2mg/ml	heterozygote
DBVPG6765	Y12	0.00710711	M	0	3	Zn	2mg/ml	heterozygote
DBVPG6765	UWOPS87_2421	0.00583124	W	0.166786	3	Zn	2mg/ml	heterozygote
DBVPG6765	UWOPS03_461_4	0.0073697	W	0	3	Zn	2mg/ml	heterozygote
DBVPG6765	UWOPS05_227_2	0.00748541	W	0.160084	3	Zn	2mg/ml	heterozygote
DBVPG6765	UWOPS05_217_3	0.00738333	W	0	3	Zn	2mg/ml	heterozygote
DBVPG6765	NCYC110	0.00735866	M	0	3	Zn	2mg/ml	heterozygote
DBVPG6765	DBVPG6044	0.00747287	M	0.113867	3	Zn	2mg/ml	heterozygote
DBVPG6765	SK1	0.0071627	M	0.136638	3	Zn	2mg/ml	heterozygote
DBVPG6765	Y55	0.00510327	M	0.144436	3	Zn	2mg/ml	heterozygote
BC187	273614N	0.00325424	D	0	3	Zn	2mg/ml	heterozygote
BC187	UWOPS83_787_3	0.0054736	M	0.161529	3	Zn	2mg/ml	heterozygote
BC187	YPS606	0.00609374	M	0.160459	3	Zn	2mg/ml	heterozygote
BC187	YPS128	0.00613207	M	0.16828	3	Zn	2mg/ml	heterozygote
BC187	Y12	0.0065705	D	0	3	Zn	2mg/ml	heterozygote
BC187	UWOPS87_2421	0.00542409	M	0.136058	3	Zn	2mg/ml	heterozygote
BC187	UWOPS03_461_4	0.00710211	M	0.146784	3	Zn	2mg/ml	heterozygote
BC187	UWOPS05_227_2	0.00721079	M	0.143105	3	Zn	2mg/ml	heterozygote
BC187	UWOPS05_217_3	0.00733835	M	0	3	Zn	2mg/ml	heterozygote
BC187	NCYC110	0.00683857	D	0	3	Zn	2mg/ml	heterozygote
BC187	DBVPG6044	0.00705632	D	0.172484	3	Zn	2mg/ml	heterozygote
BC187	SK1	0.00680037	D	0.100282	3	Zn	2mg/ml	heterozygote
BC187	Y55	0.00490484	D	0	3	Zn	2mg/ml	heterozygote
273614N	UWOPS83_787_3	0.00535106	M	0.151057	3	Zn	2mg/ml	heterozygote
273614N	YPS606	0.00563893	M	0.175767	3	Zn	2mg/ml	heterozygote
273614N	YPS128	0.00575286	M	0.165488	3	Zn	2mg/ml	heterozygote
273614N	Y12	0.00548179	D	0.104928	3	Zn	2mg/ml	heterozygote
273614N	UWOPS87_2421	0.00529774	M	0.111113	3	Zn	2mg/ml	heterozygote
273614N	UWOPS03_461_4	0.00695042	M	0.130124	3	Zn	2mg/ml	heterozygote
273614N	UWOPS05_227_2	0.00698721	M	0.145889	3	Zn	2mg/ml	heterozygote
273614N	UWOPS05_217_3	0.0067729	M	0.0939997	3	Zn	2mg/ml	heterozygote
273614N	NCYC110	0.00660772	D	0.158389	3	Zn	2mg/ml	heterozygote
273614N	DBVPG6044	0.00673646	D	0.153808	3	Zn	2mg/ml	heterozygote
273614N	SK1	0.00650431	D	0.152316	3	Zn	2mg/ml	heterozygote
273614N	Y55	0.00533909	D	0.127086	3	Zn	2mg/ml	heterozygote
UWOPS83_787_3	YPS606	0.00336832	W	0.138366	3	Zn	2mg/ml	heterozygote
UWOPS83_787_3	YPS128	0.00346418	W	0.156215	3	Zn	2mg/ml	heterozygote
UWOPS83_787_3	Y12	0.00429625	M	0	3	Zn	2mg/ml	heterozygote
UWOPS83_787_3	UWOPS87_2421	0.00373739	W	0.161471	3	Zn	2mg/ml	heterozygote
UWOPS83_787_3	UWOPS03_461_4	0.00485119	W	0.152804	3	Zn	2mg/ml	heterozygote
UWOPS83_787_3	UWOPS05_227_2	0.0048789	W	0.167596	3	Zn	2mg/ml	heterozygote
UWOPS83_787_3	UWOPS05_217_3	0.00488076	W	0.0976384	3	Zn	2mg/ml	heterozygote
UWOPS83_787_3	NCYC110	0.00511548	M	0.169731	3	Zn	2mg/ml	heterozygote
UWOPS83_787_3	DBVPG6044	0.00525053	M	0.159843	3	Zn	2mg/ml	heterozygote
UWOPS83_787_3	SK1	0.0053438	M	0.16052	3	Zn	2mg/ml	heterozygote
UWOPS83_787_3	Y55	0.00560971	M	0.162486	3	Zn	2mg/ml	heterozygote
YPS606	YPS128	3.95772e-05	W	0.156127	3	Zn	2mg/ml	heterozygote
YPS606	Y12	0.00407652	M	0.145833	3	Zn	2mg/ml	heterozygote
YPS606	UWOPS87_2421	0.0045763	W	0.154382	3	Zn	2mg/ml	heterozygote
YPS606	UWOPS03_461_4	0.00535417	W	0.145158	3	Zn	2mg/ml	heterozygote
YPS606	UWOPS05_227_2	0.005478	W	0.172199	3	Zn	2mg/ml	heterozygote
YPS606	UWOPS05_217_3	0.00550593	W	0.142717	3	Zn	2mg/ml	heterozygote
YPS606	NCYC110	0.00512867	M	0.138374	3	Zn	2mg/ml	heterozygote
YPS606	DBVPG6044	0.00513683	M	0.182801	3	Zn	2mg/ml	heterozygote
YPS606	SK1	0.0052639	M	0.169989	3	Zn	2mg/ml	heterozygote
YPS606	Y55	0.00568116	M	0.147667	3	Zn	2mg/ml	heterozygote
YPS128	Y12	0.00407525	M	0.172258	3	Zn	2mg/ml	heterozygote
YPS128	UWOPS87_2421	0.00456341	W	0.158369	3	Zn	2mg/ml	heterozygote
YPS128	UWOPS03_461_4	0.00553827	W	0.174146	3	Zn	2mg/ml	heterozygote
YPS128	UWOPS05_227_2	0.00563288	W	0.183164	3	Zn	2mg/ml	heterozygote
YPS128	UWOPS05_217_3	0.00555746	W	0.145828	3	Zn	2mg/ml	heterozygote
YPS128	NCYC110	0.00522898	M	0.137844	3	Zn	2mg/ml	heterozygote
YPS128	DBVPG6044	0.00528875	M	0.185096	3	Zn	2mg/ml	heterozygote
YPS128	SK1	0.00536518	M	0.16736	3	Zn	2mg/ml	heterozygote
YPS128	Y55	0.00576296	M	0.151771	3	Zn	2mg/ml	heterozygote
Y12	UWOPS87_2421	0.0048526	M	0.168264	3	Zn	2mg/ml	heterozygote
Y12	UWOPS03_461_4	0.00600204	M	0	3	Zn	2mg/ml	heterozygote
Y12	UWOPS05_227_2	0.00608994	M	0	3	Zn	2mg/ml	heterozygote
Y12	UWOPS05_217_3	0.00599737	M	0	3	Zn	2mg/ml	heterozygote
Y12	NCYC110	0.00556845	D	0.106503	3	Zn	2mg/ml	heterozygote
Y12	DBVPG6044	0.00579323	D	0.14367	3	Zn	2mg/ml	heterozygote
Y12	SK1	0.00546789	D	0.129354	3	Zn	2mg/ml	heterozygote
Y12	Y55	0.00635769	D	0	3	Zn	2mg/ml	heterozygote
UWOPS87_2421	UWOPS03_461_4	0.00553204	W	0.13907	3	Zn	2mg/ml	heterozygote
UWOPS87_2421	UWOPS05_227_2	0.00557453	W	0.159159	3	Zn	2mg/ml	heterozygote
UWOPS87_2421	UWOPS05_217_3	0.0057201	W	0.13968	3	Zn	2mg/ml	heterozygote
UWOPS87_2421	NCYC110	0.00569892	M	0.149978	3	Zn	2mg/ml	heterozygote
UWOPS87_2421	DBVPG6044	0.0058212	M	0.13228	3	Zn	2mg/ml	heterozygote
UWOPS87_2421	SK1	0.00591015	M	0.144664	3	Zn	2mg/ml	heterozygote
UWOPS87_2421	Y55	0.00573127	M	0	3	Zn	2mg/ml	heterozygote
UWOPS03_461_4	UWOPS05_227_2	4.8876e-06	W	0.1571	3	Zn	2mg/ml	heterozygote
UWOPS03_461_4	UWOPS05_217_3	0.000144724	W	0.118286	3	Zn	2mg/ml	heterozygote
UWOPS03_461_4	NCYC110	0.00669744	M	0	3	Zn	2mg/ml	heterozygote
UWOPS03_461_4	DBVPG6044	0.00659877	M	0	3	Zn	2mg/ml	heterozygote
UWOPS03_461_4	SK1	0.00671592	M	0.140919	3	Zn	2mg/ml	heterozygote
UWOPS03_461_4	Y55	0.00696736	M	0	3	Zn	2mg/ml	heterozygote
UWOPS05_227_2	UWOPS05_217_3	7.94823e-05	W	0.0948482	3	Zn	2mg/ml	heterozygote
UWOPS05_227_2	NCYC110	0.00658209	M	0.143669	3	Zn	2mg/ml	heterozygote
UWOPS05_227_2	DBVPG6044	0.00672254	M	0	3	Zn	2mg/ml	heterozygote
UWOPS05_227_2	SK1	0.00679774	M	0.155742	3	Zn	2mg/ml	heterozygote
UWOPS05_227_2	Y55	0.00703636	M	0.119441	3	Zn	2mg/ml	heterozygote
UWOPS05_217_3	NCYC110	0.00673399	M	0.142264	3	Zn	2mg/ml	heterozygote
UWOPS05_217_3	DBVPG6044	0.00680283	M	0.167669	3	Zn	2mg/ml	heterozygote
UWOPS05_217_3	SK1	0.00694069	M	0.0646127	3	Zn	2mg/ml	heterozygote
UWOPS05_217_3	Y55	0.00711288	M	0.12984	3	Zn	2mg/ml	heterozygote
NCYC110	DBVPG6044	1e-07	D	0.129827	3	Zn	2mg/ml	heterozygote
NCYC110	SK1	0.00157377	D	0.143561	3	Zn	2mg/ml	heterozygote
NCYC110	Y55	0.00271451	D	0.100593	3	Zn	2mg/ml	heterozygote
DBVPG6044	SK1	0.00154381	D	0.168319	3	Zn	2mg/ml	heterozygote
DBVPG6044	Y55	0.00279022	D	0.137111	3	Zn	2mg/ml	heterozygote
SK1	Y55	0.00353353	D	0.142672	3	Zn	2mg/ml	heterozygote
L_1528	L_1528	0	D	0.148002	1	Zn	2mg/ml	homozygote
L_1374	L_1374	0	D	0.179623	1	Zn	2mg/ml	homozygote
DBVPG1106	DBVPG1106	0	D	0.134457	1	Zn	2mg/ml	homozygote
DBVPG1373	DBVPG1373	0	W	0.173478	1	Zn	2mg/ml	homozygote
YJM975	YJM975	0	D	0.116982	1	Zn	2mg/ml	homozygote
YJM978	YJM978	0	D	0.147792	1	Zn	2mg/ml	homozygote
YJM981	YJM981	0	D	0.155016	1	Zn	2mg/ml	homozygote
DBVPG6765	DBVPG6765	0	W	0.125062	1	Zn	2mg/ml	homozygote
BC187	BC187	0	D	0	1	Zn	2mg/ml	homozygote
273614N	273614N	0	D	0.0962725	1	Zn	2mg/ml	homozygote
UWOPS83_787_3	UWOPS83_787_3	0	W	0.172235	1	Zn	2mg/ml	homozygote
YPS606	YPS606	0	W	0.167084	1	Zn	2mg/ml	homozygote
YPS128	YPS128	0	W	0.176714	1	Zn	2mg/ml	homozygote
Y12	Y12	0	D	0	1	Zn	2mg/ml	homozygote
UWOPS87_2421	UWOPS87_2421	0	W	0.173365	1	Zn	2mg/ml	homozygote
UWOPS03_461_4	UWOPS03_461_4	0	W	0.158561	1	Zn	2mg/ml	homozygote
UWOPS05_227_2	UWOPS05_227_2	0	W	0.177304	1	Zn	2mg/ml	homozygote
UWOPS05_217_3	UWOPS05_217_3	0	W	0.111645	1	Zn	2mg/ml	homozygote
NCYC110	NCYC110	0	D	0	1	Zn	2mg/ml	homozygote
DBVPG6044	DBVPG6044	0	D	0.158587	1	Zn	2mg/ml	homozygote
SK1	SK1	0	D	0.166624	1	Zn	2mg/ml	homozygote
Y55	Y55	0	D	0.134014	1	Zn	2mg/ml	homozygote
L_1528	L_1528	0	D	0.149608	2	Zn	2mg/ml	homozygote
L_1374	L_1374	0	D	0.164203	2	Zn	2mg/ml	homozygote
DBVPG1106	DBVPG1106	0	D	0.0993327	2	Zn	2mg/ml	homozygote
DBVPG1373	DBVPG1373	0	W	0.161013	2	Zn	2mg/ml	homozygote
YJM975	YJM975	0	D	0	2	Zn	2mg/ml	homozygote
YJM978	YJM978	0	D	0.13879	2	Zn	2mg/ml	homozygote
YJM981	YJM981	0	D	0.162619	2	Zn	2mg/ml	homozygote
DBVPG6765	DBVPG6765	0	W	0.129695	2	Zn	2mg/ml	homozygote
BC187	BC187	0	D	0	2	Zn	2mg/ml	homozygote
273614N	273614N	0	D	0	2	Zn	2mg/ml	homozygote
UWOPS83_787_3	UWOPS83_787_3	0	W	0.150806	2	Zn	2mg/ml	homozygote
YPS606	YPS606	0	W	0.16431	2	Zn	2mg/ml	homozygote
YPS128	YPS128	0	W	0.155657	2	Zn	2mg/ml	homozygote
Y12	Y12	0	D	0	2	Zn	2mg/ml	homozygote
UWOPS87_2421	UWOPS87_2421	0	W	0.162376	2	Zn	2mg/ml	homozygote
UWOPS03_461_4	UWOPS03_461_4	0	W	0.149498	2	Zn	2mg/ml	homozygote
UWOPS05_227_2	UWOPS05_227_2	0	W	0.161369	2	Zn	2mg/ml	homozygote
UWOPS05_217_3	UWOPS05_217_3	0	W	0.164714	2	Zn	2mg/ml	homozygote
NCYC110	NCYC110	0	D	0	2	Zn	2mg/ml	homozygote
DBVPG6044	DBVPG6044	0	D	0.174111	2	Zn	2mg/ml	homozygote
SK1	SK1	0	D	0	2	Zn	2mg/ml	homozygote
Y55	Y55	0	D	0.14308	2	Zn	2mg/ml	homozygote
L_1528	L_1528	0	D	0.156464	3	Zn	2mg/ml	homozygote
L_1374	L_1374	0	D	0.160297	3	Zn	2mg/ml	homozygote
DBVPG1106	DBVPG1106	0	D	0.122666	3	Zn	2mg/ml	homozygote
DBVPG1373	DBVPG1373	0	W	0.170831	3	Zn	2mg/ml	homozygote
YJM975	YJM975	0	D	0	3	Zn	2mg/ml	homozygote
YJM978	YJM978	0	D	0.127751	3	Zn	2mg/ml	homozygote
YJM981	YJM981	0	D	0.134435	3	Zn	2mg/ml	homozygote
DBVPG6765	DBVPG6765	0	W	0.14355	3	Zn	2mg/ml	homozygote
BC187	BC187	0	D	0	3	Zn	2mg/ml	homozygote
273614N	273614N	0	D	0.0955912	3	Zn	2mg/ml	homozygote
UWOPS83_787_3	UWOPS83_787_3	0	W	0.152196	3	Zn	2mg/ml	homozygote
YPS606	YPS606	0	W	0.184059	3	Zn	2mg/ml	homozygote
YPS128	YPS128	0	W	0.171878	3	Zn	2mg/ml	homozygote
Y12	Y12	0	D	0	3	Zn	2mg/ml	homozygote
UWOPS87_2421	UWOPS87_2421	0	W	0.199874	3	Zn	2mg/ml	homozygote
UWOPS03_461_4	UWOPS03_461_4	0	W	0.176198	3	Zn	2mg/ml	homozygote
UWOPS05_227_2	UWOPS05_227_2	0	W	0.169662	3	Zn	2mg/ml	homozygote
UWOPS05_217_3	UWOPS05_217_3	0	W	0.171781	3	Zn	2mg/ml	homozygote
NCYC110	NCYC110	0	D	0	3	Zn	2mg/ml	homozygote
DBVPG6044	DBVPG6044	0	D	0.182482	3	Zn	2mg/ml	homozygote
SK1	SK1	0	D	0.177964	3	Zn	2mg/ml	homozygote
Y55	Y55	0	D	0.149033	3	Zn	2mg/ml	homozygote
L_1528	L_1528	0	D	0.157798	4	Zn	2mg/ml	homozygote
L_1374	L_1374	0	D	0.187829	4	Zn	2mg/ml	homozygote
DBVPG1106	DBVPG1106	0	D	0.167715	4	Zn	2mg/ml	homozygote
DBVPG1373	DBVPG1373	0	W	0.187422	4	Zn	2mg/ml	homozygote
YJM975	YJM975	0	D	0.132533	4	Zn	2mg/ml	homozygote
YJM978	YJM978	0	D	0.161232	4	Zn	2mg/ml	homozygote
YJM981	YJM981	0	D	0.166689	4	Zn	2mg/ml	homozygote
DBVPG6765	DBVPG6765	0	W	0.158173	4	Zn	2mg/ml	homozygote
BC187	BC187	0	D	0.0522065	4	Zn	2mg/ml	homozygote
273614N	273614N	0	D	0.148647	4	Zn	2mg/ml	homozygote
UWOPS83_787_3	UWOPS83_787_3	0	W	0.167833	4	Zn	2mg/ml	homozygote
YPS606	YPS606	0	W	0.19254	4	Zn	2mg/ml	homozygote
YPS128	YPS128	0	W	0.188965	4	Zn	2mg/ml	homozygote
Y12	Y12	0	D	0.102773	4	Zn	2mg/ml	homozygote
UWOPS87_2421	UWOPS87_2421	0	W	0.184754	4	Zn	2mg/ml	homozygote
UWOPS03_461_4	UWOPS03_461_4	0	W	0.169282	4	Zn	2mg/ml	homozygote
UWOPS05_227_2	UWOPS05_227_2	0	W	0.177803	4	Zn	2mg/ml	homozygote
UWOPS05_217_3	UWOPS05_217_3	0	W	0.187325	4	Zn	2mg/ml	homozygote
NCYC110	NCYC110	0	D	0.0795757	4	Zn	2mg/ml	homozygote
DBVPG6044	DBVPG6044	0	D	0.17439	4	Zn	2mg/ml	homozygote
SK1	SK1	0	D	0.191815	4	Zn	2mg/ml	homozygote
Y55	Y55	0	D	0.166756	4	Zn	2mg/ml	homozygote
L_1528	L_1374	0.000821213	D	0	1	Zn	2.5mg/ml	heterozygote
L_1528	DBVPG1106	0.00104286	D	0	1	Zn	2.5mg/ml	heterozygote
L_1528	DBVPG1373	0.000931453	M	0.0891042	1	Zn	2.5mg/ml	heterozygote
L_1528	YJM975	0.000977554	D	0.0916488	1	Zn	2.5mg/ml	heterozygote
L_1528	YJM978	0.000979299	D	0	1	Zn	2.5mg/ml	heterozygote
L_1528	YJM981	0.00116355	D	0	1	Zn	2.5mg/ml	heterozygote
L_1528	DBVPG6765	0.000914709	M	0	1	Zn	2.5mg/ml	heterozygote
L_1528	BC187	0.00141478	D	0	1	Zn	2.5mg/ml	heterozygote
L_1528	273614N	0.00324467	D	0	1	Zn	2.5mg/ml	heterozygote
L_1528	UWOPS83_787_3	0.00583133	M	0	1	Zn	2.5mg/ml	heterozygote
L_1528	YPS606	0.00642268	M	0.0985561	1	Zn	2.5mg/ml	heterozygote
L_1528	YPS128	0.00656802	M	0.103337	1	Zn	2.5mg/ml	heterozygote
L_1528	Y12	0.00712247	D	0	1	Zn	2.5mg/ml	heterozygote
L_1528	UWOPS87_2421	0.00577689	M	0.100657	1	Zn	2.5mg/ml	heterozygote
L_1528	UWOPS03_461_4	0.007365	M	0	1	Zn	2.5mg/ml	heterozygote
L_1528	UWOPS05_227_2	0.00754249	M	0	1	Zn	2.5mg/ml	heterozygote
L_1528	UWOPS05_217_3	0.00744619	M	0.100224	1	Zn	2.5mg/ml	heterozygote
L_1528	NCYC110	0.00738734	D	0.0838644	1	Zn	2.5mg/ml	heterozygote
L_1528	DBVPG6044	0.00749223	D	0.0939096	1	Zn	2.5mg/ml	heterozygote
L_1528	SK1	0.00706977	D	0	1	Zn	2.5mg/ml	heterozygote
L_1528	Y55	0.00509308	D	0	1	Zn	2.5mg/ml	heterozygote
L_1374	DBVPG1106	0.000805956	D	0	1	Zn	2.5mg/ml	heterozygote
L_1374	DBVPG1373	0.000883472	M	0	1	Zn	2.5mg/ml	heterozygote
L_1374	YJM975	0.000772412	D	0.0863693	1	Zn	2.5mg/ml	heterozygote
L_1374	YJM978	0.000843953	D	0.0820511	1	Zn	2.5mg/ml	heterozygote
L_1374	YJM981	0.000891485	D	0	1	Zn	2.5mg/ml	heterozygote
L_1374	DBVPG6765	0.000818865	M	0	1	Zn	2.5mg/ml	heterozygote
L_1374	BC187	0.00128694	D	0	1	Zn	2.5mg/ml	heterozygote
L_1374	273614N	0.00304398	D	0	1	Zn	2.5mg/ml	heterozygote
L_1374	UWOPS83_787_3	0.00564903	M	0.0985073	1	Zn	2.5mg/ml	heterozygote
L_1374	YPS606	0.00632129	M	0.0982862	1	Zn	2.5mg/ml	heterozygote
L_1374	YPS128	0.00639782	M	0.0955031	1	Zn	2.5mg/ml	heterozygote
L_1374	Y12	0.0067627	D	0	1	Zn	2.5mg/ml	heterozygote
L_1374	UWOPS87_2421	0.00570913	M	0.100937	1	Zn	2.5mg/ml	heterozygote
L_1374	UWOPS03_461_4	0.00719579	M	0.0495749	1	Zn	2.5mg/ml	heterozygote
L_1374	UWOPS05_227_2	0.00733223	M	0	1	Zn	2.5mg/ml	heterozygote
L_1374	UWOPS05_217_3	0.00718896	M	0	1	Zn	2.5mg/ml	heterozygote
L_1374	NCYC110	0.00724383	D	0.0868776	1	Zn	2.5mg/ml	heterozygote
L_1374	DBVPG6044	0.007298	D	0.102183	1	Zn	2.5mg/ml	heterozygote
L_1374	SK1	0.00693047	D	0	1	Zn	2.5mg/ml	heterozygote
L_1374	Y55	0.00498316	D	0.0884052	1	Zn	2.5mg/ml	heterozygote
DBVPG1106	DBVPG1373	0.000800171	M	0	1	Zn	2.5mg/ml	heterozygote
DBVPG1106	YJM975	0.000815749	D	0.0926338	1	Zn	2.5mg/ml	heterozygote
DBVPG1106	YJM978	0.00084521	D	0	1	Zn	2.5mg/ml	heterozygote
DBVPG1106	YJM981	0.000829467	D	0	1	Zn	2.5mg/ml	heterozygote
DBVPG1106	DBVPG6765	0.000932198	M	0	1	Zn	2.5mg/ml	heterozygote
DBVPG1106	BC187	0.00137308	D	0	1	Zn	2.5mg/ml	heterozygote
DBVPG1106	273614N	0.00295359	D	0	1	Zn	2.5mg/ml	heterozygote
DBVPG1106	UWOPS83_787_3	0.00569528	M	0	1	Zn	2.5mg/ml	heterozygote
DBVPG1106	YPS606	0.00624408	M	0.0882028	1	Zn	2.5mg/ml	heterozygote
DBVPG1106	YPS128	0.00636966	M	0.09709	1	Zn	2.5mg/ml	heterozygote
DBVPG1106	Y12	0.00687863	D	0	1	Zn	2.5mg/ml	heterozygote
DBVPG1106	UWOPS87_2421	0.0056769	M	0.104648	1	Zn	2.5mg/ml	heterozygote
DBVPG1106	UWOPS03_461_4	0.0070807	M	0	1	Zn	2.5mg/ml	heterozygote
DBVPG1106	UWOPS05_227_2	0.00732506	M	0.0672207	1	Zn	2.5mg/ml	heterozygote
DBVPG1106	UWOPS05_217_3	0.00730721	M	0	1	Zn	2.5mg/ml	heterozygote
DBVPG1106	NCYC110	0.00704429	D	0.0837814	1	Zn	2.5mg/ml	heterozygote
DBVPG1106	DBVPG6044	0.00728973	D	0.0903753	1	Zn	2.5mg/ml	heterozygote
DBVPG1106	SK1	0.00685021	D	0	1	Zn	2.5mg/ml	heterozygote
DBVPG1106	Y55	0.00487704	D	0.0762796	1	Zn	2.5mg/ml	heterozygote
DBVPG1373	YJM975	0.000853879	M	0.0741019	1	Zn	2.5mg/ml	heterozygote
DBVPG1373	YJM978	0.000870074	M	0	1	Zn	2.5mg/ml	heterozygote
DBVPG1373	YJM981	0.000893882	M	0	1	Zn	2.5mg/ml	heterozygote
DBVPG1373	DBVPG6765	0.000954842	W	0.0939764	1	Zn	2.5mg/ml	heterozygote
DBVPG1373	BC187	0.00132322	M	0	1	Zn	2.5mg/ml	heterozygote
DBVPG1373	273614N	0.00298777	M	0	1	Zn	2.5mg/ml	heterozygote
DBVPG1373	UWOPS83_787_3	0.00574339	W	0.104755	1	Zn	2.5mg/ml	heterozygote
DBVPG1373	YPS606	0.0063557	W	0	1	Zn	2.5mg/ml	heterozygote
DBVPG1373	YPS128	0.00645392	W	0.111006	1	Zn	2.5mg/ml	heterozygote
DBVPG1373	Y12	0.00685543	M	0	1	Zn	2.5mg/ml	heterozygote
DBVPG1373	UWOPS87_2421	0.00572185	W	0.105947	1	Zn	2.5mg/ml	heterozygote
DBVPG1373	UWOPS03_461_4	0.00734063	W	0	1	Zn	2.5mg/ml	heterozygote
DBVPG1373	UWOPS05_227_2	0.0073452	W	0.0774952	1	Zn	2.5mg/ml	heterozygote
DBVPG1373	UWOPS05_217_3	0.00722997	W	0.100493	1	Zn	2.5mg/ml	heterozygote
DBVPG1373	NCYC110	0.00707765	M	0.080152	1	Zn	2.5mg/ml	heterozygote
DBVPG1373	DBVPG6044	0.00740791	M	0.100732	1	Zn	2.5mg/ml	heterozygote
DBVPG1373	SK1	0.00696533	M	0	1	Zn	2.5mg/ml	heterozygote
DBVPG1373	Y55	0.00506612	M	0	1	Zn	2.5mg/ml	heterozygote
YJM975	YJM978	0.000189782	D	0	1	Zn	2.5mg/ml	heterozygote
YJM975	YJM981	0.000255038	D	0	1	Zn	2.5mg/ml	heterozygote
YJM975	DBVPG6765	0.000883733	M	0.0886943	1	Zn	2.5mg/ml	heterozygote
YJM975	BC187	0.00119272	D	0	1	Zn	2.5mg/ml	heterozygote
YJM975	273614N	0.00305208	D	0	1	Zn	2.5mg/ml	heterozygote
YJM975	UWOPS83_787_3	0.00595515	M	0.09717	1	Zn	2.5mg/ml	heterozygote
YJM975	YPS606	0.00643377	M	0.0959321	1	Zn	2.5mg/ml	heterozygote
YJM975	YPS128	0.00649174	M	0.0835392	1	Zn	2.5mg/ml	heterozygote
YJM975	Y12	0.00697859	D	0.0907897	1	Zn	2.5mg/ml	heterozygote
YJM975	UWOPS87_2421	0.00579476	M	0.0990922	1	Zn	2.5mg/ml	heterozygote
YJM975	UWOPS03_461_4	0.0072815	M	0	1	Zn	2.5mg/ml	heterozygote
YJM975	UWOPS05_227_2	0.00742312	M	0.0970034	1	Zn	2.5mg/ml	heterozygote
YJM975	UWOPS05_217_3	0.0073024	M	0.0946432	1	Zn	2.5mg/ml	heterozygote
YJM975	NCYC110	0.00726469	D	0.0884203	1	Zn	2.5mg/ml	heterozygote
YJM975	DBVPG6044	0.00739049	D	0.0867687	1	Zn	2.5mg/ml	heterozygote
YJM975	SK1	0.00704819	D	0.0772628	1	Zn	2.5mg/ml	heterozygote
YJM975	Y55	0.0050061	D	0	1	Zn	2.5mg/ml	heterozygote
YJM978	YJM981	0.000507565	D	0	1	Zn	2.5mg/ml	heterozygote
YJM978	DBVPG6765	0.000898679	M	0.0918084	1	Zn	2.5mg/ml	heterozygote
YJM978	BC187	0.00124486	D	0	1	Zn	2.5mg/ml	heterozygote
YJM978	273614N	0.00312095	D	0	1	Zn	2.5mg/ml	heterozygote
YJM978	UWOPS83_787_3	0.00588991	M	0.103402	1	Zn	2.5mg/ml	heterozygote
YJM978	YPS606	0.00647275	M	0.0933698	1	Zn	2.5mg/ml	heterozygote
YJM978	YPS128	0.00654973	M	0	1	Zn	2.5mg/ml	heterozygote
YJM978	Y12	0.00711929	D	0	1	Zn	2.5mg/ml	heterozygote
YJM978	UWOPS87_2421	0.00588251	M	0.104827	1	Zn	2.5mg/ml	heterozygote
YJM978	UWOPS03_461_4	0.00742019	M	0.0937273	1	Zn	2.5mg/ml	heterozygote
YJM978	UWOPS05_227_2	0.00738758	M	0.0887359	1	Zn	2.5mg/ml	heterozygote
YJM978	UWOPS05_217_3	0.00740646	M	0.0940749	1	Zn	2.5mg/ml	heterozygote
YJM978	NCYC110	0.00731624	D	0.0939222	1	Zn	2.5mg/ml	heterozygote
YJM978	DBVPG6044	0.00745113	D	0.102182	1	Zn	2.5mg/ml	heterozygote
YJM978	SK1	0.00706258	D	0.0744694	1	Zn	2.5mg/ml	heterozygote
YJM978	Y55	0.00508867	D	0	1	Zn	2.5mg/ml	heterozygote
YJM981	DBVPG6765	0.000980986	M	0.0673453	1	Zn	2.5mg/ml	heterozygote
YJM981	BC187	0.00112271	D	0	1	Zn	2.5mg/ml	heterozygote
YJM981	273614N	0.0030506	D	0	1	Zn	2.5mg/ml	heterozygote
YJM981	UWOPS83_787_3	0.00568014	M	0.0839171	1	Zn	2.5mg/ml	heterozygote
YJM981	YPS606	0.00620831	M	0.0898254	1	Zn	2.5mg/ml	heterozygote
YJM981	YPS128	0.00628202	M	0.0746724	1	Zn	2.5mg/ml	heterozygote
YJM981	Y12	0.00664236	D	0.070812	1	Zn	2.5mg/ml	heterozygote
YJM981	UWOPS87_2421	0.00564556	M	0.0890348	1	Zn	2.5mg/ml	heterozygote
YJM981	UWOPS03_461_4	0.00733813	M	0.0920081	1	Zn	2.5mg/ml	heterozygote
YJM981	UWOPS05_227_2	0.00727188	M	0	1	Zn	2.5mg/ml	heterozygote
YJM981	UWOPS05_217_3	0.00732326	M	0.0977822	1	Zn	2.5mg/ml	heterozygote
YJM981	NCYC110	0.0071804	D	0	1	Zn	2.5mg/ml	heterozygote
YJM981	DBVPG6044	0.00738807	D	0.0957849	1	Zn	2.5mg/ml	heterozygote
YJM981	SK1	0.00693781	D	0.0886879	1	Zn	2.5mg/ml	heterozygote
YJM981	Y55	0.00498279	D	0	1	Zn	2.5mg/ml	heterozygote
DBVPG6765	BC187	0.00129204	M	0.0937513	1	Zn	2.5mg/ml	heterozygote
DBVPG6765	273614N	0.00306652	M	0.103913	1	Zn	2.5mg/ml	heterozygote
DBVPG6765	UWOPS83_787_3	0.00590519	W	0.0999814	1	Zn	2.5mg/ml	heterozygote
DBVPG6765	YPS606	0.00649771	W	0.0948325	1	Zn	2.5mg/ml	heterozygote
DBVPG6765	YPS128	0.00664429	W	0.0906457	1	Zn	2.5mg/ml	heterozygote
DBVPG6765	Y12	0.00710711	M	0	1	Zn	2.5mg/ml	heterozygote
DBVPG6765	UWOPS87_2421	0.00583124	W	0.0917078	1	Zn	2.5mg/ml	heterozygote
DBVPG6765	UWOPS03_461_4	0.0073697	W	0.084062	1	Zn	2.5mg/ml	heterozygote
DBVPG6765	UWOPS05_227_2	0.00748541	W	0.0974147	1	Zn	2.5mg/ml	heterozygote
DBVPG6765	UWOPS05_217_3	0.00738333	W	0	1	Zn	2.5mg/ml	heterozygote
DBVPG6765	NCYC110	0.00735866	M	0	1	Zn	2.5mg/ml	heterozygote
DBVPG6765	DBVPG6044	0.00747287	M	0.0755993	1	Zn	2.5mg/ml	heterozygote
DBVPG6765	SK1	0.0071627	M	0.0917359	1	Zn	2.5mg/ml	heterozygote
DBVPG6765	Y55	0.00510327	M	0.0750667	1	Zn	2.5mg/ml	heterozygote
BC187	273614N	0.00325424	D	0	1	Zn	2.5mg/ml	heterozygote
BC187	UWOPS83_787_3	0.0054736	M	0	1	Zn	2.5mg/ml	heterozygote
BC187	YPS606	0.00609374	M	0.0926441	1	Zn	2.5mg/ml	heterozygote
BC187	YPS128	0.00613207	M	0.0903117	1	Zn	2.5mg/ml	heterozygote
BC187	Y12	0.0065705	D	0	1	Zn	2.5mg/ml	heterozygote
BC187	UWOPS87_2421	0.00542409	M	0.095195	1	Zn	2.5mg/ml	heterozygote
BC187	UWOPS03_461_4	0.00710211	M	0.062969	1	Zn	2.5mg/ml	heterozygote
BC187	UWOPS05_227_2	0.00721079	M	0.0832607	1	Zn	2.5mg/ml	heterozygote
BC187	UWOPS05_217_3	0.00733835	M	0	1	Zn	2.5mg/ml	heterozygote
BC187	NCYC110	0.00683857	D	0	1	Zn	2.5mg/ml	heterozygote
BC187	DBVPG6044	0.00705632	D	0.103047	1	Zn	2.5mg/ml	heterozygote
BC187	SK1	0.00680037	D	0	1	Zn	2.5mg/ml	heterozygote
BC187	Y55	0.00490484	D	0	1	Zn	2.5mg/ml	heterozygote
273614N	UWOPS83_787_3	0.00535106	M	0	1	Zn	2.5mg/ml	heterozygote
273614N	YPS606	0.00563893	M	0.0812827	1	Zn	2.5mg/ml	heterozygote
273614N	YPS128	0.00575286	M	0.092721	1	Zn	2.5mg/ml	heterozygote
273614N	Y12	0.00548179	D	0	1	Zn	2.5mg/ml	heterozygote
273614N	UWOPS87_2421	0.00529774	M	0	1	Zn	2.5mg/ml	heterozygote
273614N	UWOPS03_461_4	0.00695042	M	0	1	Zn	2.5mg/ml	heterozygote
273614N	UWOPS05_227_2	0.00698721	M	0.0960309	1	Zn	2.5mg/ml	heterozygote
273614N	UWOPS05_217_3	0.0067729	M	0	1	Zn	2.5mg/ml	heterozygote
273614N	NCYC110	0.00660772	D	0.0969402	1	Zn	2.5mg/ml	heterozygote
273614N	DBVPG6044	0.00673646	D	0.0767122	1	Zn	2.5mg/ml	heterozygote
273614N	SK1	0.00650431	D	0.0932345	1	Zn	2.5mg/ml	heterozygote
273614N	Y55	0.00533909	D	0	1	Zn	2.5mg/ml	heterozygote
UWOPS83_787_3	YPS606	0.00336832	W	0.0911499	1	Zn	2.5mg/ml	heterozygote
UWOPS83_787_3	YPS128	0.00346418	W	0.107842	1	Zn	2.5mg/ml	heterozygote
UWOPS83_787_3	Y12	0.00429625	M	0	1	Zn	2.5mg/ml	heterozygote
UWOPS83_787_3	UWOPS87_2421	0.00373739	W	0.10454	1	Zn	2.5mg/ml	heterozygote
UWOPS83_787_3	UWOPS03_461_4	0.00485119	W	0.105405	1	Zn	2.5mg/ml	heterozygote
UWOPS83_787_3	UWOPS05_227_2	0.0048789	W	0.0973373	1	Zn	2.5mg/ml	heterozygote
UWOPS83_787_3	UWOPS05_217_3	0.00488076	W	0.0947295	1	Zn	2.5mg/ml	heterozygote
UWOPS83_787_3	NCYC110	0.00511548	M	0.10435	1	Zn	2.5mg/ml	heterozygote
UWOPS83_787_3	DBVPG6044	0.00525053	M	0.0961257	1	Zn	2.5mg/ml	heterozygote
UWOPS83_787_3	SK1	0.0053438	M	0.104202	1	Zn	2.5mg/ml	heterozygote
UWOPS83_787_3	Y55	0.00560971	M	0.0927283	1	Zn	2.5mg/ml	heterozygote
YPS606	YPS128	3.95772e-05	W	0.0997491	1	Zn	2.5mg/ml	heterozygote
YPS606	Y12	0.00407652	M	0.084618	1	Zn	2.5mg/ml	heterozygote
YPS606	UWOPS87_2421	0.0045763	W	0.104682	1	Zn	2.5mg/ml	heterozygote
YPS606	UWOPS03_461_4	0.00535417	W	0.101733	1	Zn	2.5mg/ml	heterozygote
YPS606	UWOPS05_227_2	0.005478	W	0.10829	1	Zn	2.5mg/ml	heterozygote
YPS606	UWOPS05_217_3	0.00550593	W	0.0927631	1	Zn	2.5mg/ml	heterozygote
YPS606	NCYC110	0.00512867	M	0.103952	1	Zn	2.5mg/ml	heterozygote
YPS606	DBVPG6044	0.00513683	M	0.107519	1	Zn	2.5mg/ml	heterozygote
YPS606	SK1	0.0052639	M	0.102002	1	Zn	2.5mg/ml	heterozygote
YPS606	Y55	0.00568116	M	0.0920506	1	Zn	2.5mg/ml	heterozygote
YPS128	Y12	0.00407525	M	0.0862738	1	Zn	2.5mg/ml	heterozygote
YPS128	UWOPS87_2421	0.00456341	W	0.0912309	1	Zn	2.5mg/ml	heterozygote
YPS128	UWOPS03_461_4	0.00553827	W	0.109741	1	Zn	2.5mg/ml	heterozygote
YPS128	UWOPS05_227_2	0.00563288	W	0.109691	1	Zn	2.5mg/ml	heterozygote
YPS128	UWOPS05_217_3	0.00555746	W	0.0885783	1	Zn	2.5mg/ml	heterozygote
YPS128	NCYC110	0.00522898	M	0.0938609	1	Zn	2.5mg/ml	heterozygote
YPS128	DBVPG6044	0.00528875	M	0.118586	1	Zn	2.5mg/ml	heterozygote
YPS128	SK1	0.00536518	M	0.103656	1	Zn	2.5mg/ml	heterozygote
YPS128	Y55	0.00576296	M	0.0781609	1	Zn	2.5mg/ml	heterozygote
Y12	UWOPS87_2421	0.0048526	M	0.0988255	1	Zn	2.5mg/ml	heterozygote
Y12	UWOPS03_461_4	0.00600204	M	0	1	Zn	2.5mg/ml	heterozygote
Y12	UWOPS05_227_2	0.00608994	M	0.0892305	1	Zn	2.5mg/ml	heterozygote
Y12	UWOPS05_217_3	0.00599737	M	0	1	Zn	2.5mg/ml	heterozygote
Y12	NCYC110	0.00556845	D	0	1	Zn	2.5mg/ml	heterozygote
Y12	DBVPG6044	0.00579323	D	0.0798461	1	Zn	2.5mg/ml	heterozygote
Y12	SK1	0.00546789	D	0.0845794	1	Zn	2.5mg/ml	heterozygote
Y12	Y55	0.00635769	D	0	1	Zn	2.5mg/ml	heterozygote
UWOPS87_2421	UWOPS03_461_4	0.00553204	W	0.0842859	1	Zn	2.5mg/ml	heterozygote
UWOPS87_2421	UWOPS05_227_2	0.00557453	W	0.095221	1	Zn	2.5mg/ml	heterozygote
UWOPS87_2421	UWOPS05_217_3	0.0057201	W	0.097029	1	Zn	2.5mg/ml	heterozygote
UWOPS87_2421	NCYC110	0.00569892	M	0.10338	1	Zn	2.5mg/ml	heterozygote
UWOPS87_2421	DBVPG6044	0.0058212	M	0.0960739	1	Zn	2.5mg/ml	heterozygote
UWOPS87_2421	SK1	0.00591015	M	0.102693	1	Zn	2.5mg/ml	heterozygote
UWOPS87_2421	Y55	0.00573127	M	0	1	Zn	2.5mg/ml	heterozygote
UWOPS03_461_4	UWOPS05_227_2	4.8876e-06	W	0.0924359	1	Zn	2.5mg/ml	heterozygote
UWOPS03_461_4	UWOPS05_217_3	0.000144724	W	0.082053	1	Zn	2.5mg/ml	heterozygote
UWOPS03_461_4	NCYC110	0.00669744	M	0	1	Zn	2.5mg/ml	heterozygote
UWOPS03_461_4	DBVPG6044	0.00659877	M	0	1	Zn	2.5mg/ml	heterozygote
UWOPS03_461_4	SK1	0.00671592	M	0.0795098	1	Zn	2.5mg/ml	heterozygote
UWOPS03_461_4	Y55	0.00696736	M	0	1	Zn	2.5mg/ml	heterozygote
UWOPS05_227_2	UWOPS05_217_3	7.94823e-05	W	0.0945694	1	Zn	2.5mg/ml	heterozygote
UWOPS05_227_2	NCYC110	0.00658209	M	0.103852	1	Zn	2.5mg/ml	heterozygote
UWOPS05_227_2	DBVPG6044	0.00672254	M	0.0907039	1	Zn	2.5mg/ml	heterozygote
UWOPS05_227_2	SK1	0.00679774	M	0.0954378	1	Zn	2.5mg/ml	heterozygote
UWOPS05_227_2	Y55	0.00703636	M	0.0806846	1	Zn	2.5mg/ml	heterozygote
UWOPS05_217_3	NCYC110	0.00673399	M	0.0993536	1	Zn	2.5mg/ml	heterozygote
UWOPS05_217_3	DBVPG6044	0.00680283	M	0.108967	1	Zn	2.5mg/ml	heterozygote
UWOPS05_217_3	SK1	0.00694069	M	0.0897368	1	Zn	2.5mg/ml	heterozygote
UWOPS05_217_3	Y55	0.00711288	M	0.0659691	1	Zn	2.5mg/ml	heterozygote
NCYC110	DBVPG6044	1e-07	D	0.0978785	1	Zn	2.5mg/ml	heterozygote
NCYC110	SK1	0.00157377	D	0.0786697	1	Zn	2.5mg/ml	heterozygote
NCYC110	Y55	0.00271451	D	0	1	Zn	2.5mg/ml	heterozygote
DBVPG6044	SK1	0.00154381	D	0.0992371	1	Zn	2.5mg/ml	heterozygote
DBVPG6044	Y55	0.00279022	D	0.0824575	1	Zn	2.5mg/ml	heterozygote
SK1	Y55	0.00353353	D	0.0744624	1	Zn	2.5mg/ml	heterozygote
L_1528	L_1374	0.000821213	D	0.0888006	2	Zn	2.5mg/ml	heterozygote
L_1528	DBVPG1106	0.00104286	D	0.079003	2	Zn	2.5mg/ml	heterozygote
L_1528	DBVPG1373	0.000931453	M	0.079756	2	Zn	2.5mg/ml	heterozygote
L_1528	YJM975	0.000977554	D	0.0809069	2	Zn	2.5mg/ml	heterozygote
L_1528	YJM978	0.000979299	D	0	2	Zn	2.5mg/ml	heterozygote
L_1528	YJM981	0.00116355	D	0	2	Zn	2.5mg/ml	heterozygote
L_1528	DBVPG6765	0.000914709	M	0	2	Zn	2.5mg/ml	heterozygote
L_1528	BC187	0.00141478	D	0	2	Zn	2.5mg/ml	heterozygote
L_1528	273614N	0.00324467	D	0	2	Zn	2.5mg/ml	heterozygote
L_1528	UWOPS83_787_3	0.00583133	M	0	2	Zn	2.5mg/ml	heterozygote
L_1528	YPS606	0.00642268	M	0	2	Zn	2.5mg/ml	heterozygote
L_1528	YPS128	0.00656802	M	0.0975707	2	Zn	2.5mg/ml	heterozygote
L_1528	Y12	0.00712247	D	0	2	Zn	2.5mg/ml	heterozygote
L_1528	UWOPS87_2421	0.00577689	M	0.103634	2	Zn	2.5mg/ml	heterozygote
L_1528	UWOPS03_461_4	0.007365	M	0.0516745	2	Zn	2.5mg/ml	heterozygote
L_1528	UWOPS05_227_2	0.00754249	M	0.0827328	2	Zn	2.5mg/ml	heterozygote
L_1528	UWOPS05_217_3	0.00744619	M	0	2	Zn	2.5mg/ml	heterozygote
L_1528	NCYC110	0.00738734	D	0	2	Zn	2.5mg/ml	heterozygote
L_1528	DBVPG6044	0.00749223	D	0.0914587	2	Zn	2.5mg/ml	heterozygote
L_1528	SK1	0.00706977	D	0.08471	2	Zn	2.5mg/ml	heterozygote
L_1528	Y55	0.00509308	D	0.0755818	2	Zn	2.5mg/ml	heterozygote
L_1374	DBVPG1106	0.000805956	D	0	2	Zn	2.5mg/ml	heterozygote
L_1374	DBVPG1373	0.000883472	M	0	2	Zn	2.5mg/ml	heterozygote
L_1374	YJM975	0.000772412	D	0.0903983	2	Zn	2.5mg/ml	heterozygote
L_1374	YJM978	0.000843953	D	0	2	Zn	2.5mg/ml	heterozygote
L_1374	YJM981	0.000891485	D	0	2	Zn	2.5mg/ml	heterozygote
L_1374	DBVPG6765	0.000818865	M	0	2	Zn	2.5mg/ml	heterozygote
L_1374	BC187	0.00128694	D	0	2	Zn	2.5mg/ml	heterozygote
L_1374	273614N	0.00304398	D	0	2	Zn	2.5mg/ml	heterozygote
L_1374	UWOPS83_787_3	0.00564903	M	0.0777576	2	Zn	2.5mg/ml	heterozygote
L_1374	YPS606	0.00632129	M	0.0944588	2	Zn	2.5mg/ml	heterozygote
L_1374	YPS128	0.00639782	M	0.0899662	2	Zn	2.5mg/ml	heterozygote
L_1374	Y12	0.0067627	D	0	2	Zn	2.5mg/ml	heterozygote
L_1374	UWOPS87_2421	0.00570913	M	0.101704	2	Zn	2.5mg/ml	heterozygote
L_1374	UWOPS03_461_4	0.00719579	M	0	2	Zn	2.5mg/ml	heterozygote
L_1374	UWOPS05_227_2	0.00733223	M	0	2	Zn	2.5mg/ml	heterozygote
L_1374	UWOPS05_217_3	0.00718896	M	0	2	Zn	2.5mg/ml	heterozygote
L_1374	NCYC110	0.00724383	D	0.0909878	2	Zn	2.5mg/ml	heterozygote
L_1374	DBVPG6044	0.007298	D	0.0991488	2	Zn	2.5mg/ml	heterozygote
L_1374	SK1	0.00693047	D	0	2	Zn	2.5mg/ml	heterozygote
L_1374	Y55	0.00498316	D	0.0821525	2	Zn	2.5mg/ml	heterozygote
DBVPG1106	DBVPG1373	0.000800171	M	0	2	Zn	2.5mg/ml	heterozygote
DBVPG1106	YJM975	0.000815749	D	0	2	Zn	2.5mg/ml	heterozygote
DBVPG1106	YJM978	0.00084521	D	0	2	Zn	2.5mg/ml	heterozygote
DBVPG1106	YJM981	0.000829467	D	0	2	Zn	2.5mg/ml	heterozygote
DBVPG1106	DBVPG6765	0.000932198	M	0	2	Zn	2.5mg/ml	heterozygote
DBVPG1106	BC187	0.00137308	D	0	2	Zn	2.5mg/ml	heterozygote
DBVPG1106	273614N	0.00295359	D	0	2	Zn	2.5mg/ml	heterozygote
DBVPG1106	UWOPS83_787_3	0.00569528	M	0	2	Zn	2.5mg/ml	heterozygote
DBVPG1106	YPS606	0.00624408	M	0.0792656	2	Zn	2.5mg/ml	heterozygote
DBVPG1106	YPS128	0.00636966	M	0.0876156	2	Zn	2.5mg/ml	heterozygote
DBVPG1106	Y12	0.00687863	D	0	2	Zn	2.5mg/ml	heterozygote
DBVPG1106	UWOPS87_2421	0.0056769	M	0.100504	2	Zn	2.5mg/ml	heterozygote
DBVPG1106	UWOPS03_461_4	0.0070807	M	0	2	Zn	2.5mg/ml	heterozygote
DBVPG1106	UWOPS05_227_2	0.00732506	M	0.0805413	2	Zn	2.5mg/ml	heterozygote
DBVPG1106	UWOPS05_217_3	0.00730721	M	0	2	Zn	2.5mg/ml	heterozygote
DBVPG1106	NCYC110	0.00704429	D	0.0723119	2	Zn	2.5mg/ml	heterozygote
DBVPG1106	DBVPG6044	0.00728973	D	0.0875846	2	Zn	2.5mg/ml	heterozygote
DBVPG1106	SK1	0.00685021	D	0	2	Zn	2.5mg/ml	heterozygote
DBVPG1106	Y55	0.00487704	D	0.067064	2	Zn	2.5mg/ml	heterozygote
DBVPG1373	YJM975	0.000853879	M	0.0807789	2	Zn	2.5mg/ml	heterozygote
DBVPG1373	YJM978	0.000870074	M	0.0887468	2	Zn	2.5mg/ml	heterozygote
DBVPG1373	YJM981	0.000893882	M	0	2	Zn	2.5mg/ml	heterozygote
DBVPG1373	DBVPG6765	0.000954842	W	0.0859611	2	Zn	2.5mg/ml	heterozygote
DBVPG1373	BC187	0.00132322	M	0.0739911	2	Zn	2.5mg/ml	heterozygote
DBVPG1373	273614N	0.00298777	M	0	2	Zn	2.5mg/ml	heterozygote
DBVPG1373	UWOPS83_787_3	0.00574339	W	0	2	Zn	2.5mg/ml	heterozygote
DBVPG1373	YPS606	0.0063557	W	0	2	Zn	2.5mg/ml	heterozygote
DBVPG1373	YPS128	0.00645392	W	0.112781	2	Zn	2.5mg/ml	heterozygote
DBVPG1373	Y12	0.00685543	M	0	2	Zn	2.5mg/ml	heterozygote
DBVPG1373	UWOPS87_2421	0.00572185	W	0.101709	2	Zn	2.5mg/ml	heterozygote
DBVPG1373	UWOPS03_461_4	0.00734063	W	0	2	Zn	2.5mg/ml	heterozygote
DBVPG1373	UWOPS05_227_2	0.0073452	W	0.0929488	2	Zn	2.5mg/ml	heterozygote
DBVPG1373	UWOPS05_217_3	0.00722997	W	0.0936993	2	Zn	2.5mg/ml	heterozygote
DBVPG1373	NCYC110	0.00707765	M	0.0968222	2	Zn	2.5mg/ml	heterozygote
DBVPG1373	DBVPG6044	0.00740791	M	0.105739	2	Zn	2.5mg/ml	heterozygote
DBVPG1373	SK1	0.00696533	M	0	2	Zn	2.5mg/ml	heterozygote
DBVPG1373	Y55	0.00506612	M	0.0739256	2	Zn	2.5mg/ml	heterozygote
YJM975	YJM978	0.000189782	D	0	2	Zn	2.5mg/ml	heterozygote
YJM975	YJM981	0.000255038	D	0	2	Zn	2.5mg/ml	heterozygote
YJM975	DBVPG6765	0.000883733	M	0.0942118	2	Zn	2.5mg/ml	heterozygote
YJM975	BC187	0.00119272	D	0.070312	2	Zn	2.5mg/ml	heterozygote
YJM975	273614N	0.00305208	D	0	2	Zn	2.5mg/ml	heterozygote
YJM975	UWOPS83_787_3	0.00595515	M	0.0984547	2	Zn	2.5mg/ml	heterozygote
YJM975	YPS606	0.00643377	M	0.0931681	2	Zn	2.5mg/ml	heterozygote
YJM975	YPS128	0.00649174	M	0.0940475	2	Zn	2.5mg/ml	heterozygote
YJM975	Y12	0.00697859	D	0.0964631	2	Zn	2.5mg/ml	heterozygote
YJM975	UWOPS87_2421	0.00579476	M	0.0965846	2	Zn	2.5mg/ml	heterozygote
YJM975	UWOPS03_461_4	0.0072815	M	0	2	Zn	2.5mg/ml	heterozygote
YJM975	UWOPS05_227_2	0.00742312	M	0.0926785	2	Zn	2.5mg/ml	heterozygote
YJM975	UWOPS05_217_3	0.0073024	M	0.103031	2	Zn	2.5mg/ml	heterozygote
YJM975	NCYC110	0.00726469	D	0.0957301	2	Zn	2.5mg/ml	heterozygote
YJM975	DBVPG6044	0.00739049	D	0.09003	2	Zn	2.5mg/ml	heterozygote
YJM975	SK1	0.00704819	D	0	2	Zn	2.5mg/ml	heterozygote
YJM975	Y55	0.0050061	D	0	2	Zn	2.5mg/ml	heterozygote
YJM978	YJM981	0.000507565	D	0.076404	2	Zn	2.5mg/ml	heterozygote
YJM978	DBVPG6765	0.000898679	M	0.10168	2	Zn	2.5mg/ml	heterozygote
YJM978	BC187	0.00124486	D	0	2	Zn	2.5mg/ml	heterozygote
YJM978	273614N	0.00312095	D	0	2	Zn	2.5mg/ml	heterozygote
YJM978	UWOPS83_787_3	0.00588991	M	0.0943915	2	Zn	2.5mg/ml	heterozygote
YJM978	YPS606	0.00647275	M	0.0945774	2	Zn	2.5mg/ml	heterozygote
YJM978	YPS128	0.00654973	M	0.0883103	2	Zn	2.5mg/ml	heterozygote
YJM978	Y12	0.00711929	D	0	2	Zn	2.5mg/ml	heterozygote
YJM978	UWOPS87_2421	0.00588251	M	0.103372	2	Zn	2.5mg/ml	heterozygote
YJM978	UWOPS03_461_4	0.00742019	M	0.0963517	2	Zn	2.5mg/ml	heterozygote
YJM978	UWOPS05_227_2	0.00738758	M	0.0905487	2	Zn	2.5mg/ml	heterozygote
YJM978	UWOPS05_217_3	0.00740646	M	0.0976674	2	Zn	2.5mg/ml	heterozygote
YJM978	NCYC110	0.00731624	D	0.0997743	2	Zn	2.5mg/ml	heterozygote
YJM978	DBVPG6044	0.00745113	D	0.102301	2	Zn	2.5mg/ml	heterozygote
YJM978	SK1	0.00706258	D	0.0672728	2	Zn	2.5mg/ml	heterozygote
YJM978	Y55	0.00508867	D	0	2	Zn	2.5mg/ml	heterozygote
YJM981	DBVPG6765	0.000980986	M	0.0972172	2	Zn	2.5mg/ml	heterozygote
YJM981	BC187	0.00112271	D	0	2	Zn	2.5mg/ml	heterozygote
YJM981	273614N	0.0030506	D	0	2	Zn	2.5mg/ml	heterozygote
YJM981	UWOPS83_787_3	0.00568014	M	0.0868775	2	Zn	2.5mg/ml	heterozygote
YJM981	YPS606	0.00620831	M	0.0903245	2	Zn	2.5mg/ml	heterozygote
YJM981	YPS128	0.00628202	M	0.0819469	2	Zn	2.5mg/ml	heterozygote
YJM981	Y12	0.00664236	D	0.0633454	2	Zn	2.5mg/ml	heterozygote
YJM981	UWOPS87_2421	0.00564556	M	0.0909818	2	Zn	2.5mg/ml	heterozygote
YJM981	UWOPS03_461_4	0.00733813	M	0.0937086	2	Zn	2.5mg/ml	heterozygote
YJM981	UWOPS05_227_2	0.00727188	M	0.0738568	2	Zn	2.5mg/ml	heterozygote
YJM981	UWOPS05_217_3	0.00732326	M	0.0938652	2	Zn	2.5mg/ml	heterozygote
YJM981	NCYC110	0.0071804	D	0	2	Zn	2.5mg/ml	heterozygote
YJM981	DBVPG6044	0.00738807	D	0.0937322	2	Zn	2.5mg/ml	heterozygote
YJM981	SK1	0.00693781	D	0.0810013	2	Zn	2.5mg/ml	heterozygote
YJM981	Y55	0.00498279	D	0	2	Zn	2.5mg/ml	heterozygote
DBVPG6765	BC187	0.00129204	M	0	2	Zn	2.5mg/ml	heterozygote
DBVPG6765	273614N	0.00306652	M	0.0977298	2	Zn	2.5mg/ml	heterozygote
DBVPG6765	UWOPS83_787_3	0.00590519	W	0.103769	2	Zn	2.5mg/ml	heterozygote
DBVPG6765	YPS606	0.00649771	W	0.0934489	2	Zn	2.5mg/ml	heterozygote
DBVPG6765	YPS128	0.00664429	W	0.0952841	2	Zn	2.5mg/ml	heterozygote
DBVPG6765	Y12	0.00710711	M	0	2	Zn	2.5mg/ml	heterozygote
DBVPG6765	UWOPS87_2421	0.00583124	W	0.0993967	2	Zn	2.5mg/ml	heterozygote
DBVPG6765	UWOPS03_461_4	0.0073697	W	0.0993312	2	Zn	2.5mg/ml	heterozygote
DBVPG6765	UWOPS05_227_2	0.00748541	W	0.096896	2	Zn	2.5mg/ml	heterozygote
DBVPG6765	UWOPS05_217_3	0.00738333	W	0	2	Zn	2.5mg/ml	heterozygote
DBVPG6765	NCYC110	0.00735866	M	0	2	Zn	2.5mg/ml	heterozygote
DBVPG6765	DBVPG6044	0.00747287	M	0	2	Zn	2.5mg/ml	heterozygote
DBVPG6765	SK1	0.0071627	M	0.0882832	2	Zn	2.5mg/ml	heterozygote
DBVPG6765	Y55	0.00510327	M	0	2	Zn	2.5mg/ml	heterozygote
BC187	273614N	0.00325424	D	0	2	Zn	2.5mg/ml	heterozygote
BC187	UWOPS83_787_3	0.0054736	M	0.090215	2	Zn	2.5mg/ml	heterozygote
BC187	YPS606	0.00609374	M	0.089486	2	Zn	2.5mg/ml	heterozygote
BC187	YPS128	0.00613207	M	0.0975112	2	Zn	2.5mg/ml	heterozygote
BC187	Y12	0.0065705	D	0	2	Zn	2.5mg/ml	heterozygote
BC187	UWOPS87_2421	0.00542409	M	0.08045	2	Zn	2.5mg/ml	heterozygote
BC187	UWOPS03_461_4	0.00710211	M	0.0663792	2	Zn	2.5mg/ml	heterozygote
BC187	UWOPS05_227_2	0.00721079	M	0	2	Zn	2.5mg/ml	heterozygote
BC187	UWOPS05_217_3	0.00733835	M	0	2	Zn	2.5mg/ml	heterozygote
BC187	NCYC110	0.00683857	D	0	2	Zn	2.5mg/ml	heterozygote
BC187	DBVPG6044	0.00705632	D	0.102296	2	Zn	2.5mg/ml	heterozygote
BC187	SK1	0.00680037	D	0.0763984	2	Zn	2.5mg/ml	heterozygote
BC187	Y55	0.00490484	D	0	2	Zn	2.5mg/ml	heterozygote
273614N	UWOPS83_787_3	0.00535106	M	0	2	Zn	2.5mg/ml	heterozygote
273614N	YPS606	0.00563893	M	0.103069	2	Zn	2.5mg/ml	heterozygote
273614N	YPS128	0.00575286	M	0.0995742	2	Zn	2.5mg/ml	heterozygote
273614N	Y12	0.00548179	D	0	2	Zn	2.5mg/ml	heterozygote
273614N	UWOPS87_2421	0.00529774	M	0	2	Zn	2.5mg/ml	heterozygote
273614N	UWOPS03_461_4	0.00695042	M	0	2	Zn	2.5mg/ml	heterozygote
273614N	UWOPS05_227_2	0.00698721	M	0.100434	2	Zn	2.5mg/ml	heterozygote
273614N	UWOPS05_217_3	0.0067729	M	0	2	Zn	2.5mg/ml	heterozygote
273614N	NCYC110	0.00660772	D	0.0981846	2	Zn	2.5mg/ml	heterozygote
273614N	DBVPG6044	0.00673646	D	0.098961	2	Zn	2.5mg/ml	heterozygote
273614N	SK1	0.00650431	D	0.088159	2	Zn	2.5mg/ml	heterozygote
273614N	Y55	0.00533909	D	0	2	Zn	2.5mg/ml	heterozygote
UWOPS83_787_3	YPS606	0.00336832	W	0.092681	2	Zn	2.5mg/ml	heterozygote
UWOPS83_787_3	YPS128	0.00346418	W	0.105823	2	Zn	2.5mg/ml	heterozygote
UWOPS83_787_3	Y12	0.00429625	M	0	2	Zn	2.5mg/ml	heterozygote
UWOPS83_787_3	UWOPS87_2421	0.00373739	W	0.106373	2	Zn	2.5mg/ml	heterozygote
UWOPS83_787_3	UWOPS03_461_4	0.00485119	W	0.105206	2	Zn	2.5mg/ml	heterozygote
UWOPS83_787_3	UWOPS05_227_2	0.0048789	W	0.0924225	2	Zn	2.5mg/ml	heterozygote
UWOPS83_787_3	UWOPS05_217_3	0.00488076	W	0.0718076	2	Zn	2.5mg/ml	heterozygote
UWOPS83_787_3	NCYC110	0.00511548	M	0.0988175	2	Zn	2.5mg/ml	heterozygote
UWOPS83_787_3	DBVPG6044	0.00525053	M	0.104626	2	Zn	2.5mg/ml	heterozygote
UWOPS83_787_3	SK1	0.0053438	M	0.0998496	2	Zn	2.5mg/ml	heterozygote
UWOPS83_787_3	Y55	0.00560971	M	0.0919988	2	Zn	2.5mg/ml	heterozygote
YPS606	YPS128	3.95772e-05	W	0.0952762	2	Zn	2.5mg/ml	heterozygote
YPS606	Y12	0.00407652	M	0.0851685	2	Zn	2.5mg/ml	heterozygote
YPS606	UWOPS87_2421	0.0045763	W	0.101144	2	Zn	2.5mg/ml	heterozygote
YPS606	UWOPS03_461_4	0.00535417	W	0.100781	2	Zn	2.5mg/ml	heterozygote
YPS606	UWOPS05_227_2	0.005478	W	0.107056	2	Zn	2.5mg/ml	heterozygote
YPS606	UWOPS05_217_3	0.00550593	W	0.0962946	2	Zn	2.5mg/ml	heterozygote
YPS606	NCYC110	0.00512867	M	0.0991614	2	Zn	2.5mg/ml	heterozygote
YPS606	DBVPG6044	0.00513683	M	0.109186	2	Zn	2.5mg/ml	heterozygote
YPS606	SK1	0.0052639	M	0.100072	2	Zn	2.5mg/ml	heterozygote
YPS606	Y55	0.00568116	M	0.0939813	2	Zn	2.5mg/ml	heterozygote
YPS128	Y12	0.00407525	M	0.101348	2	Zn	2.5mg/ml	heterozygote
YPS128	UWOPS87_2421	0.00456341	W	0.0996814	2	Zn	2.5mg/ml	heterozygote
YPS128	UWOPS03_461_4	0.00553827	W	0.0971964	2	Zn	2.5mg/ml	heterozygote
YPS128	UWOPS05_227_2	0.00563288	W	0.104816	2	Zn	2.5mg/ml	heterozygote
YPS128	UWOPS05_217_3	0.00555746	W	0.0898332	2	Zn	2.5mg/ml	heterozygote
YPS128	NCYC110	0.00522898	M	0.0963506	2	Zn	2.5mg/ml	heterozygote
YPS128	DBVPG6044	0.00528875	M	0.109989	2	Zn	2.5mg/ml	heterozygote
YPS128	SK1	0.00536518	M	0.101813	2	Zn	2.5mg/ml	heterozygote
YPS128	Y55	0.00576296	M	0.094874	2	Zn	2.5mg/ml	heterozygote
Y12	UWOPS87_2421	0.0048526	M	0.0957749	2	Zn	2.5mg/ml	heterozygote
Y12	UWOPS03_461_4	0.00600204	M	0	2	Zn	2.5mg/ml	heterozygote
Y12	UWOPS05_227_2	0.00608994	M	0	2	Zn	2.5mg/ml	heterozygote
Y12	UWOPS05_217_3	0.00599737	M	0	2	Zn	2.5mg/ml	heterozygote
Y12	NCYC110	0.00556845	D	0	2	Zn	2.5mg/ml	heterozygote
Y12	DBVPG6044	0.00579323	D	0.0883014	2	Zn	2.5mg/ml	heterozygote
Y12	SK1	0.00546789	D	0.0870081	2	Zn	2.5mg/ml	heterozygote
Y12	Y55	0.00635769	D	0	2	Zn	2.5mg/ml	heterozygote
UWOPS87_2421	UWOPS03_461_4	0.00553204	W	0.0849669	2	Zn	2.5mg/ml	heterozygote
UWOPS87_2421	UWOPS05_227_2	0.00557453	W	0.0908156	2	Zn	2.5mg/ml	heterozygote
UWOPS87_2421	UWOPS05_217_3	0.0057201	W	0.0981392	2	Zn	2.5mg/ml	heterozygote
[truncated: 7,373 more rows]
